# Supplementary material for: Crystal structure of 2,6-dimethyl-4-pyridone hemihydrate
Source: Acta Crystallogr E Crystallogr Commun. 2015 Jul 4;71(Pt 8):o533. doi: 10.1107/S2056989015012402 (PMC4571382; doi:10.1107/S2056989015012402)
Supplement: Supplementary file 1 [file e-71-0o533-sup1.cif]

##############################################################################
#                                                                            #
# This CIF contains the data in a paper accepted for publication in          #
# Acta Crystallographica Section E. It conforms to the requirements of       #
# Notes for Authors for Acta Crystallographica Section E, and has been       #
# peer reviewed under the auspices of the IUCr Commission on Journals.       #
#                                                                            #
# Full details of the Crystallographic Information File format               #
# are given in the paper "The Crystallographic Information File (CIF):       #
# a New Standard Archive File for Crystallography" by S. R. Hall, F. H.      #
# Allen and I. D. Brown [Acta Cryst. (1991), A47, 655-685].                  #
#                                                                            #
# The current version of the core CIF dictionary is obtainable from          #
# ftp://ftp.iucr.org/pub/cif_core.dic.                                       #
#                                                                            #
# Software is freely available for graphical display of the structure(s)     #
# in this CIF. For information consult the CIF software page                 #
# http://www.iucr.org/resources/cif/software.                                #
#                                                                            #
# This file may be used for bona fide research purposes within the           #
# scientific community so long as proper attribution is given to the journal # 
# article from which it was obtained.                                        #
#                                                                            #
##############################################################################
data_I
_database_code_depnum_ccdc_archive 'CCDC 1409189'
_audit_creation_method
;
Olex2 1.2
(compiled 2015.01.26 svn.r3150 for OlexSys, GUI svn.r4998)
;
_journal_date_recd_electronic     2015-06-25
_journal_date_accepted     2015-06-29
_journal_name_full     'Acta Crystallographica, Section E'
_journal_year     2015
_journal_volume     71
_journal_issue      8
_journal_page_first     o533
_journal_page_last     o533
_journal_paper_category     HO
_journal_paper_doi     10.1107/S2056989015012402
_journal_coeditor_code     FF2139
_publ_contact_author_name     'David R. Manke'
_publ_contact_author_address
;
Department of Chemistry and Biochemistry
University of Massachusetts Dartmouth
285 Old Westport Road
North Dartmouth, MA 02747,
USA
;
_publ_contact_author_email     'dmanke@umassd.edu'
_publ_contact_author_fax     ?
_publ_contact_author_phone     '(508)910-6554'
_publ_section_title
;
Crystal structure of 2,6-dimethyl-4-pyridone hemihydrate
;
loop_
    _publ_author_name
    _publ_author_footnote
    _publ_author_address
    'Nguyen, Dalena M.' .
;
Department of Science & Math
Massasoit Community College
1 Massasoit Boulevard
Brockton, MA 02302
USA
;
    'Desikan, Vasumathi' .
;
Department of Science & Math
Massasoit Community College
1 Massasoit Boulevard
Brockton, MA 02302
USA
;
    'Golen, James A.' .
;
Department of Chemistry and Biochemistry
University of Massachusetts Dartmouth
285 Old Westport Road
North Dartmouth, MA 02747,
USA
;
    'Manke, David R.' .
;
Department of Chemistry and Biochemistry
University of Massachusetts Dartmouth
285 Old Westport Road
North Dartmouth, MA 02747,
USA
;
_publ_section_synopsis     .
_chemical_name_systematic
;
2,6-Dimethyl-1<i>H</i>-pyridin-4-one hemihydrate
;
_chemical_name_common
;
2,6-Dimethyl-4-pyridone hemihydrate
;
_chemical_formula_moiety     'C7 H9 N O, 0.5(H2 O)'
_chemical_formula_sum     'C7 H10 N1 O1.5'
_chemical_formula_iupac     'C7 H9 N O, 0.5H2 O'
_chemical_formula_weight     132.16
_chemical_melting_point     ?
_symmetry_space_group_name_hall     'A 2 -2ac'
_shelx_space_group_comment
;
The symmetry employed for this shelxl refinement is uniquely defined
by the following loop, which should always be used as a source of
symmetry information in preference to the above space-group names.
They are only intended as comments.
;
_space_group_crystal_system     orthorhombic
_space_group_name_H-M_alt     'A b a 2'
_space_group_name_Hall     'A 2 -2ac'
loop_
    _space_group_symop_operation_xyz
    'x, y, z'
    '-x, -y, z'
    'x+1/2, -y+1/2, z'
    '-x+1/2, y+1/2, z'
    'x, y+1/2, z+1/2'
    '-x, -y+1/2, z+1/2'
    'x+1/2, -y+1, z+1/2'
    '-x+1/2, y+1, z+1/2'
_cell_length_a     12.4859(17)
_cell_length_b     14.3697(19)
_cell_length_c     7.7320(10)
_cell_angle_alpha     90
_cell_angle_beta     90
_cell_angle_gamma     90
_cell_volume     1387.3(3)
_cell_formula_units_Z     8
_cell_measurement_reflns_used     9829
_cell_measurement_theta_min     7.09
_cell_measurement_theta_max     72.44
_cell_measurement_temperature     120(2)
_exptl_crystal_description     'NEEDLE'
_exptl_crystal_colour     colourless
_exptl_crystal_size_max     0.5
_exptl_crystal_size_mid     0.1
_exptl_crystal_size_min     0.1
_exptl_crystal_density_diffrn     1.266
_exptl_crystal_density_meas     ?
_exptl_crystal_density_method     ?
_exptl_crystal_F_000     568
_exptl_absorpt_coefficient_mu     0.729
_exptl_absorpt_correction_type     multi-scan
_exptl_absorpt_process_details
;
(SADABS; Bruker, 2014)
;
_shelx_estimated_absorpt_T_min     0.712
_shelx_estimated_absorpt_T_max     0.931
_exptl_absorpt_correction_T_min     0.5539
_exptl_absorpt_correction_T_max     0.7536
_exptl_special_details
;
Absorption correction:
SADABS-2014/4 (Bruker,2014) was used for absorption correction.
wR2(int) was 0.1440 before and 0.0881 after correction.
The Ratio of minimum to maximum transmission is 0.7350.
The \l/2 correction factor is 0.00150.
;
_diffrn_ambient_temperature     120.15
_diffrn_radiation_type     CuK\a
_diffrn_radiation_wavelength     1.54178
_diffrn_radiation_monochromator     'HELIOS MX'
_diffrn_measurement_device_type     'Bruker Venture D8 CMOS'
_diffrn_measurement_method     '\f and \w scans'
_diffrn_detector_area_resol_mean     ?
_diffrn_reflns_number     11786
_diffrn_reflns_av_R_equivalents     0.0600
_diffrn_reflns_theta_min     7.093
_diffrn_reflns_theta_max     72.438
_diffrn_reflns_theta_full     68.000
_diffrn_measured_fraction_theta_max     0.995
_diffrn_measured_fraction_theta_full     0.994
_diffrn_reflns_limit_h_min     -15
_diffrn_reflns_limit_h_max     15
_diffrn_reflns_limit_k_min     -17
_diffrn_reflns_limit_k_max     17
_diffrn_reflns_limit_l_min     -9
_diffrn_reflns_limit_l_max     9
_diffrn_standards_number     0
_refine_special_details     ?
_reflns_number_total     1366
_reflns_number_gt     1352
_reflns_threshold_expression     'I > 2\s(I)'
_refine_ls_structure_factor_coef     Fsqd
_refine_ls_matrix_type     full
_refine_ls_R_factor_all     0.0306
_refine_ls_R_factor_gt     0.0304
_refine_ls_wR_factor_gt     0.0780
_refine_ls_wR_factor_ref     0.0782
_refine_ls_goodness_of_fit_ref     1.092
_refine_ls_restrained_S_all     1.091
_refine_ls_number_reflns     1366
_refine_ls_number_parameters     95
_refine_ls_number_restraints     3
_refine_ls_hydrogen_treatment     mixed
_refine_ls_weighting_scheme     calc
_refine_ls_weighting_details
              'w=1/[\s^2^(Fo^2^)+(0.0453P)^2^+0.3383P] where P=(Fo^2^+2Fc^2^)/3'
_atom_sites_solution_hydrogens     mixed
_atom_sites_solution_primary     ?
_atom_sites_solution_secondary     ?
_refine_ls_shift/su_max     0.000
_refine_ls_shift/su_mean     0.000
_refine_diff_density_max     0.149
_refine_diff_density_min     -0.185
_refine_ls_extinction_method     none
_refine_ls_extinction_coef     .
_refine_ls_abs_structure_details
;
Flack <i>x</i> determined using 611 quotients
[(<i>I</i>^+^)-(<i>I</i>^-^)]/[(<i>I</i>^+^)+(<i>I</i>^-^)]
(Parsons <i>et al.</i>,  2013.
;
_refine_ls_abs_structure_Flack     0.05(12)
loop_
    _atom_type_symbol
    _atom_type_description
    _atom_type_scat_dispersion_real
    _atom_type_scat_dispersion_imag
    _atom_type_scat_source
    'C' 'C' 0.0181 0.0091
                         'International Tables Vol C Tables 4.2.6.8 and 6.1.1.4'
    'H' 'H' 0.0000 0.0000
                         'International Tables Vol C Tables 4.2.6.8 and 6.1.1.4'
    'N' 'N' 0.0311 0.0180
                         'International Tables Vol C Tables 4.2.6.8 and 6.1.1.4'
    'O' 'O' 0.0492 0.0322
                         'International Tables Vol C Tables 4.2.6.8 and 6.1.1.4'
_computing_data_collection
;
APEX2 (Bruker, 2014)
;
_computing_cell_refinement
;
SAINT (Bruker, 2014)
;
_computing_data_reduction
;
SAINT (Bruker, 2014)
;
_computing_structure_solution
;
SHELXS97 (Sheldrick, 2008)
;
_computing_structure_refinement
;
SHELXL2014 (Sheldrick, 2015)
;
_computing_molecular_graphics
;
OLEX2 (Dolomanov <i>et al.</i>,  2009)
;
_computing_publication_material
;
OLEX2 (Dolomanov <i>et al.</i>,  2009) and publCIF (Westrip,
2010)
;
loop_
    _atom_site_type_symbol
    _atom_site_label
    _atom_site_fract_x
    _atom_site_fract_y
    _atom_site_fract_z
    _atom_site_U_iso_or_equiv
    _atom_site_adp_type
    _atom_site_calc_flag
    _atom_site_occupancy
    _atom_site_disorder_assembly
    _atom_site_disorder_group
    O O1 0.47723(9) 0.33620(8) 0.49203(19) 0.0287(3) Uani d 1 . .
    O O2 0.5000 0.5000 0.6889(3) 0.0399(5) Uani d 1 . .
    N N1 0.16883(11) 0.24949(11) 0.4446(2) 0.0215(3) Uani d 1 . .
    C C3 0.35308(14) 0.22232(12) 0.3962(2) 0.0234(4) Uani d 1 . .
    H H3 0.4083 0.1841 0.3504 0.028 Uiso calc 1 . .
    C C2 0.24877(14) 0.19343(12) 0.3853(2) 0.0222(4) Uani d 1 . .
    C C4 0.38007(12) 0.30864(12) 0.4748(2) 0.0226(4) Uani d 1 . .
    C C7 0.09367(14) 0.39066(13) 0.5690(3) 0.0265(4) Uani d 1 . .
    H H7A 0.0630 0.4210 0.4669 0.040 Uiso calc 1 . .
    H H7B 0.1158 0.4381 0.6527 0.040 Uiso calc 1 . .
    H H7C 0.0399 0.3499 0.6218 0.040 Uiso calc 1 . .
    C C6 0.18900(13) 0.33399(11) 0.5164(2) 0.0217(4) Uani d 1 . .
    C C1 0.21576(15) 0.10115(12) 0.3125(3) 0.0270(4) Uani d 1 . .
    H H1A 0.1736 0.0672 0.3988 0.040 Uiso calc 1 . .
    H H1B 0.2797 0.0650 0.2828 0.040 Uiso calc 1 . .
    H H1C 0.1724 0.1109 0.2085 0.040 Uiso calc 1 . .
    C C5 0.29237(13) 0.36395(12) 0.5339(2) 0.0229(4) Uani d 1 . .
    H H5 0.3061 0.4226 0.5862 0.027 Uiso calc 1 . .
    H H2 0.4956(19) 0.4524(12) 0.621(3) 0.034 Uiso d 1 . .
    H H1 0.1043(9) 0.2265(14) 0.444(4) 0.027 Uiso d 1 . .
loop_
    _atom_site_aniso_label
    _atom_site_aniso_U_11
    _atom_site_aniso_U_22
    _atom_site_aniso_U_33
    _atom_site_aniso_U_12
    _atom_site_aniso_U_13
    _atom_site_aniso_U_23
    O1 0.0205(5) 0.0250(6) 0.0405(8) -0.0007(5) -0.0004(6) -0.0028(6)
    O2 0.0553(14) 0.0318(11) 0.0324(11) -0.0147(10) 0.000 0.000
    N1 0.0206(6) 0.0206(7) 0.0234(7) -0.0014(5) 0.0004(6) 0.0008(6)
    C3 0.0240(8) 0.0215(8) 0.0246(8) 0.0035(6) 0.0014(7) 0.0012(8)
    C2 0.0268(8) 0.0193(8) 0.0205(7) 0.0009(6) -0.0014(7) 0.0022(7)
    C4 0.0229(8) 0.0208(8) 0.0241(9) 0.0003(6) -0.0011(7) 0.0038(8)
    C7 0.0245(8) 0.0243(8) 0.0309(10) 0.0025(7) -0.0008(7) -0.0041(8)
    C6 0.0244(8) 0.0196(8) 0.0213(8) 0.0009(6) -0.0012(7) 0.0019(7)
    C1 0.0309(9) 0.0216(8) 0.0284(10) -0.0005(7) -0.0007(8) -0.0012(8)
    C5 0.0255(8) 0.0174(7) 0.0258(8) -0.0004(6) -0.0006(7) 0.0004(7)
_geom_special_details
;
All e.s.d.'s (except the e.s.d. in the dihedral angle between two l.s. planes)
are estimated using the full covariance matrix. The cell e.s.d.'s are taken
into account individually in the estimation of e.s.d.'s in distances, angles
and torsion angles; correlations between e.s.d.'s in cell parameters are only
used when they are defined by crystal symmetry. An approximate (isotropic)
treatment of cell e.s.d.'s is used for estimating e.s.d.'s involving l.s.
planes.
;
loop_
    _geom_bond_atom_site_label_1
    _geom_bond_atom_site_label_2
    _geom_bond_site_symmetry_2
    _geom_bond_distance
    _geom_bond_publ_flag
    O1 C4 . 1.283(2) ?
    O2 H2 . 0.862(7) ?
    N1 C2 . 1.362(2) ?
    N1 C6 . 1.359(2) ?
    N1 H1 . 0.871(7) ?
    C3 H3 . 0.9500 ?
    C3 C2 . 1.370(2) ?
    C3 C4 . 1.422(3) ?
    C2 C1 . 1.498(2) ?
    C4 C5 . 1.428(2) ?
    C7 H7A . 0.9800 ?
    C7 H7B . 0.9800 ?
    C7 H7C . 0.9800 ?
    C7 C6 . 1.498(2) ?
    C6 C5 . 1.367(2) ?
    C1 H1A . 0.9800 ?
    C1 H1B . 0.9800 ?
    C1 H1C . 0.9800 ?
    C5 H5 . 0.9500 ?
loop_
    _geom_angle_atom_site_label_1
    _geom_angle_atom_site_label_2
    _geom_angle_atom_site_label_3
    _geom_angle_site_symmetry_1
    _geom_angle_site_symmetry_3
    _geom_angle
    _geom_angle_publ_flag
    C2 N1 H1 . . 116.8(15) ?
    C6 N1 C2 . . 122.02(14) ?
    C6 N1 H1 . . 120.9(16) ?
    C2 C3 H3 . . 119.5 ?
    C2 C3 C4 . . 121.06(16) ?
    C4 C3 H3 . . 119.5 ?
    N1 C2 C3 . . 119.80(16) ?
    N1 C2 C1 . . 116.63(15) ?
    C3 C2 C1 . . 123.57(16) ?
    O1 C4 C3 . . 122.52(15) ?
    O1 C4 C5 . . 121.34(16) ?
    C3 C4 C5 . . 116.14(15) ?
    H7A C7 H7B . . 109.5 ?
    H7A C7 H7C . . 109.5 ?
    H7B C7 H7C . . 109.5 ?
    C6 C7 H7A . . 109.5 ?
    C6 C7 H7B . . 109.5 ?
    C6 C7 H7C . . 109.5 ?
    N1 C6 C7 . . 116.70(14) ?
    N1 C6 C5 . . 119.79(15) ?
    C5 C6 C7 . . 123.49(16) ?
    C2 C1 H1A . . 109.5 ?
    C2 C1 H1B . . 109.5 ?
    C2 C1 H1C . . 109.5 ?
    H1A C1 H1B . . 109.5 ?
    H1A C1 H1C . . 109.5 ?
    H1B C1 H1C . . 109.5 ?
    C4 C5 H5 . . 119.4 ?
    C6 C5 C4 . . 121.12(16) ?
    C6 C5 H5 . . 119.4 ?
loop_
    _geom_torsion_atom_site_label_1
    _geom_torsion_atom_site_label_2
    _geom_torsion_atom_site_label_3
    _geom_torsion_atom_site_label_4
    _geom_torsion_site_symmetry_1
    _geom_torsion_site_symmetry_2
    _geom_torsion_site_symmetry_3
    _geom_torsion_site_symmetry_4
    _geom_torsion
    _geom_torsion_publ_flag
    O1 C4 C5 C6 . . . . -179.53(17) ?
    N1 C6 C5 C4 . . . . 1.2(3) ?
    C3 C4 C5 C6 . . . . 0.7(3) ?
    C2 N1 C6 C7 . . . . 177.28(17) ?
    C2 N1 C6 C5 . . . . -1.4(3) ?
    C2 C3 C4 O1 . . . . 177.66(16) ?
    C2 C3 C4 C5 . . . . -2.6(3) ?
    C4 C3 C2 N1 . . . . 2.5(3) ?
    C4 C3 C2 C1 . . . . -176.66(16) ?
    C7 C6 C5 C4 . . . . -177.33(17) ?
    C6 N1 C2 C3 . . . . -0.5(3) ?
    C6 N1 C2 C1 . . . . 178.74(17) ?
loop_
    _geom_hbond_atom_site_label_D
    _geom_hbond_atom_site_label_H
    _geom_hbond_atom_site_label_A
    _geom_hbond_site_symmetry_A
    _geom_hbond_distance_DH
    _geom_hbond_distance_HA
    _geom_hbond_distance_DA
    _geom_hbond_angle_DHA
    O2 H2 O1 . 0.862(7) 1.960(8) 2.8174(17) 173(2)
    N1 H1 O1 3_455 0.871(7) 1.862(9) 2.7154(18) 166(3)
_shelx_hkl_file
;
   0   0  -4 1742.43  104.19
   0   0   4 1574.74  103.79
   0   0  -4 1306.97  103.69
   0   0  -4 1529.55  103.79
   0   0  -6  531.05   41.60
   0   0  -6  570.04   37.90
   0   0   6  597.24   38.60
   0   0  -6  561.74   37.80
   0   0   6  496.75   38.60
   0   0   6  570.04   39.80
   0   0   6  498.15   38.50
   0   0   8   73.09    7.40
   0   0  -8   71.09    7.20
   0   0   8   56.19   10.60
   0   0  -8   73.99   11.40
   0   0  -8   59.29    6.50
   0   0   8   74.99    7.70
   0   0   8   60.99    7.20
   0   1  -1    0.50    0.70
   0   1   1    0.10    0.30
   0   1  -1    0.50    0.80
   0   1  -1    1.50    0.70
   0   1  -1    0.20    0.60
   0  -1   1    0.60    0.70
   0  -1   1    0.20    0.60
   0  -1   1    0.70    0.70
   0  -1  -1    0.70    0.30
   0   1   3   -1.60    1.00
   0   1  -3    0.10    1.60
   0   1  -3    1.90    1.70
   0   1  -3   -1.50    2.10
   0   1  -3    0.20    2.30
   0  -1  -3   -0.70    2.00
   0  -1  -3    1.30    1.90
   0  -1   3    0.10    1.30
   0  -1   3    3.40    2.00
   0  -1  -3    0.30    1.20
   0   1  -5    1.30    2.70
   0   1   5    3.80    5.00
   0   1   5    1.20    5.70
   0   1  -5   -6.70    3.70
   0   1  -5    2.30    3.40
   0   1   5   -4.60    5.70
   0  -1   5    0.90    5.30
   0  -1  -5    8.00    4.70
   0  -1   5   -4.00    5.60
   0  -1  -5    0.10    2.80
   0   1   7   -5.70    5.70
   0   1  -7   -5.20    6.60
   0   1   7    1.00    4.50
   0   1   7   -3.00    6.80
   0   1  -7    2.50    3.50
   0   1  -7    0.90    3.90
   0   1   7    4.70    4.90
   0   1   7   -4.50    4.20
   0  -1  -7   -3.40    3.90
   0  -1   7    0.00    4.20
   0  -1   7    2.40    4.60
   0  -1   7    2.60    3.90
   0  -1  -7   -0.50    3.80
   0   1  -9   -1.50    2.60
   0   1   9    0.80    2.80
   0   1   9    1.40    3.40
   0   1   9    2.90    2.90
   0   1  -9   -6.80    4.90
   0  -1  -9    0.40    2.60
   0  -1   9    4.10    2.70
   0  -1  -9    5.50    4.10
   0  -1   9   -2.90    3.90
   0  -1   9    2.10    3.30
   0   2  -4 1514.15  108.99
   0   2  -4 1606.84  109.09
   0   2  -4 1621.24  108.99
   0  -2  -4 1609.24  108.89
   0  -2  -4 1726.73  108.99
   0   2  -6   97.39   15.80
   0   2  -6   72.89    9.20
   0   2   6   67.49   16.30
   0   2   6   86.49    9.80
   0   2  -6   84.39    8.20
   0   2   6   69.69   10.50
   0   2   6  103.19   11.20
   0   2   6   79.79   10.30
   0   2  -6   92.89    8.00
   0  -2   6   65.39    9.60
   0  -2   6   73.39    9.80
   0  -2  -6   91.09    8.10
   0  -2  -6   80.09    9.40
   0  -2   6   74.59   12.10
   0  -2   6   68.99   10.70
   0   2   8  281.67   20.60
   0   2  -8  244.98   20.30
   0   2   8  316.97   22.50
   0   2  -8  312.37   21.90
   0   2   8  292.57   20.50
   0   2  -8  253.77   19.80
   0  -2  -8  261.97   19.90
   0  -2  -8  256.17   20.20
   0  -2   8  278.07   20.40
   0  -2   8  308.57   20.60
   0  -2   8  298.77   20.30
   0   3  -1   -5.60    1.00
   0   3  -1   -3.90    1.20
   0   3  -1   -7.00    1.60
   0   3  -1   -2.50    1.10
   0  -3   1   -5.60    1.20
   0  -3   1   -6.20    1.00
   0  -3  -1   -3.50    1.40
   0  -3  -1   -4.80    0.60
   0  -3   1   -4.80    1.50
   0  -3   1   -4.80    1.00
   0  -3  -1   -4.10    0.50
   0   3  -3   -2.30    1.60
   0   3  -3    0.50    2.80
   0   3  -3    3.30    2.60
   0  -3   3   -2.90    1.60
   0  -3  -3   -3.30    0.70
   0  -3  -3   -2.60    1.60
   0  -3   3   -3.30    1.90
   0  -3   3   -3.10    1.70
   0   3   5    3.30    7.10
   0   3   5  -12.90    6.30
   0   3  -5    2.40    8.00
   0   3  -5   -2.60    2.80
   0   3  -5    2.30    3.10
   0   3   5   -4.40    5.70
   0   3   5   -2.00    5.00
   0   3  -5    0.10    2.90
   0  -3   5   -1.60    5.40
   0  -3   5    9.50    5.00
   0  -3   5    5.00    5.60
   0  -3  -5    6.70    3.20
   0  -3   5    1.20    6.30
   0   3   7   -3.00    5.40
   0   3   7    4.90    4.30
   0   3   7    0.00    4.60
   0   3  -7   -4.80    2.90
   0   3  -7   -0.80    4.10
   0   3  -7    0.50    7.30
   0   3  -7   -0.40    5.70
   0   3   7   -3.70    4.50
   0  -3   7   -3.50    4.20
   0  -3  -7   -2.50    4.10
   0  -3   7   -6.90    4.90
   0  -3   7    3.00    3.90
   0  -3  -7    1.50    4.30
   0   3   9    1.50    3.20
   0   3   9   -1.70    3.00
   0   3   9    4.30    2.70
   0   3  -9   -0.30    2.60
   0   3  -9    4.70    3.90
   0  -3  -9   -0.60    2.70
   0  -3   9   -2.10    3.80
   0   4   0 2233.18  147.29
   0   4   0 2369.06  147.49
   0  -4   0 2347.97  147.29
   0  -4   0 1969.20  147.19
   0  -4   0 1979.80  147.19
   0  -4   0 2249.97  147.39
   0   4  -2 5165.48  322.57
   0   4  -2 4775.32  322.37
   0   4  -2 4960.70  322.47
   0   4  -2 5054.99  322.57
   0   4  -2 4742.53  322.27
   0  -4   2 4422.16  322.37
   0  -4   2 4493.65  322.37
   0  -4   2 4657.93  322.37
   0  -4  -2 4688.33  322.07
   0  -4   2 4833.72  322.37
   0  -4  -2 5002.20  322.37
   0   4  -4 9255.27  648.24
   0   4  -4 9590.94  648.14
   0   4  -4 9571.84  648.04
   0  -4   4 9851.01  648.24
   0  -4   4 9999.00  648.24
   0   4   6  643.34   43.10
   0   4  -6  654.13   42.50
   0   4  -6  658.23   42.80
   0   4   6  564.64   43.40
   0   4   6  558.24   43.50
   0   4  -6  593.94   44.40
   0   4  -6  650.83   43.00
   0   4   6  594.34   45.10
   0  -4   6  592.64   42.90
   0  -4   6  641.94   43.40
   0  -4  -6  638.94   42.50
   0   4  -8   26.30    4.70
   0   4  -8   34.80    5.80
   0   4   8   32.20    4.90
   0   4   8   37.00    6.00
   0   4   8   41.70    9.90
   0   4  -8   30.10    5.90
   0  -4   8   26.40    4.80
   0  -4  -8   18.80    4.30
   0  -4   8   41.20    5.40
   0  -4  -8   23.70    4.80
   0   5  -1   -2.10    1.80
   0   5  -1   -2.80    0.90
   0   5  -1   -1.60    2.50
   0   5  -1   -4.10    1.20
   0  -5   1   -3.00    1.50
   0  -5   1   -0.10    1.60
   0  -5  -1   -4.40    1.70
   0  -5  -1   -2.30    0.80
   0  -5  -1   -1.20    0.70
   0  -5   1   -2.20    1.20
   0  -5   1   -2.50    1.90
   0  -5   1   -3.50    1.10
   0   5  -3   -0.80    1.60
   0   5  -3   -0.60    3.00
   0   5  -3    0.30    3.00
   0  -5   3    3.20    4.30
   0  -5   3    0.40    3.00
   0  -5  -3    1.40    1.10
   0  -5   3   -1.50    2.00
   0  -5  -3    3.10    2.60
   0  -5   3   -2.00    2.20
   0   5  -5   -1.50    3.30
   0   5  -5    1.60    6.30
   0   5   5    4.80    6.40
   0   5  -5    1.10    2.90
   0   5   5    4.90    6.10
   0   5   5    1.40    4.70
   0   5  -5    2.50    3.20
   0  -5   5   -2.90    4.90
   0  -5  -5   11.70    5.10
   0  -5   5   -3.90    4.90
   0   5  -7   -3.20    5.20
   0   5  -7   13.90    5.00
   0   5   7    8.60    4.30
   0   5   7   -2.40    4.70
   0   5  -7    0.20    3.00
   0   5   7    1.80    4.00
   0  -5   7    1.30    3.80
   0  -5   7   -3.90    4.20
   0  -5  -7    1.30    4.30
   0   5   9   -3.00    3.00
   0   5   9    3.00    2.70
   0   5   9    3.50    3.90
   0   5  -9    4.00    3.10
   0  -5   9   -0.20    2.70
   0  -6   0 1135.79   71.09
   0  -6   0  975.80   70.99
   0  -6   0 1097.59   71.39
   0  -6   0  975.40   71.19
   0  -6   0 1074.89   70.99
   0   6  -2 3808.42  226.68
   0  -6  -2 3431.96  226.48
   0  -6   2 3127.59  226.98
   0  -6   2 3278.47  226.88
   0  -6   2 3184.08  227.08
   0  -6   2 3237.08  226.98
   0  -6  -2 3536.45  227.08
   0   6  -4 1959.90  131.79
   0   6   4 1894.61  133.39
   0   6  -4 1960.30  131.99
   0   6  -4 1647.24  132.89
   0   6  -4 2137.39  131.99
   0  -6   4 1970.10  132.29
   0  -6   4 2124.89  132.39
   0   6   6 1936.21  139.59
   0   6  -6 2075.09  138.89
   0   6  -6 2010.60  139.19
   0   6  -6 1990.40  139.79
   0   6   6 1799.92  139.39
   0  -6   6 2381.76  139.29
   0  -6  -6 2247.68  138.89
   0  -6   6 2031.70  139.49
   0   6  -8  766.22   56.79
   0   6   8  877.01   57.49
   0   6  -8  907.91   57.69
   0   6   8  875.41   57.29
   0  -6   8  778.32   57.29
   0   7  -1    0.80    3.80
   0  -7  -1    0.00    1.50
   0  -7   1    0.90    2.90
   0  -7   1   -0.80    2.30
   0  -7   1    0.80    1.70
   0  -7  -1    0.90    1.20
   0  -7  -1    2.00    2.90
   0  -7  -1    0.70    1.20
   0  -7   1   -1.80    1.70
   0  -7   1   -3.10    1.80
   0   7  -3   -0.50    1.60
   0   7  -3   -5.40    5.70
   0  -7   3    0.80    2.50
   0  -7   3    3.10    3.20
   0  -7   3    4.10    3.80
   0  -7   3   -4.90    5.10
   0  -7   3   -5.50    3.10
   0  -7  -3   -1.90    4.70
   0   7  -5   -0.80    4.70
   0   7   5   -5.90    5.40
   0   7  -5   -3.20    9.80
   0   7   5   -3.10    6.70
   0   7   5    0.80    9.00
   0   7  -5   -2.90    3.10
   0   7  -5   -0.60    3.30
   0   7   5    3.90    4.80
   0   7  -5   -6.00    5.80
   0  -7   5    8.50    5.50
   0  -7   5    4.00    4.40
   0  -7   5    7.10    5.00
   0   7   7    5.40    5.00
   0   7   7    5.00    5.30
   0   7   7    0.90    3.70
   0   7  -7    1.20    3.50
   0   7  -7    4.70    4.80
   0  -7   7    0.40    3.70
   0  -8   0  132.99    9.90
   0  -8   0  107.99    9.10
   0  -8   0  111.49   11.00
   0  -8   0  108.49    9.00
   0  -8   0  128.89   10.90
   0  -8   2  741.33   53.69
   0  -8   2  769.12   52.89
   0  -8   2  800.42   53.59
   0  -8   2  776.42   52.99
   0  -8  -2  790.32   53.59
   0  -8   2  767.62   53.19
   0   8  -4   12.10    2.80
   0   8   4    1.60    6.30
   0   8  -4    6.40    8.40
   0   8   4   12.70    8.00
   0   8   4    8.20    8.40
   0   8  -4   15.80    6.70
   0   8   4   17.40    6.20
   0  -8   4    8.10    4.70
   0  -8   4    5.30    6.10
   0  -8   4   11.50    4.20
   0  -8   4    8.70    6.50
   0   8  -6  184.48   15.40
   0   8   6  195.38   15.50
   0   8   6  197.88   21.80
   0   8  -6  211.78   15.10
   0   8  -6  184.38   22.10
   0   8  -6  197.38   17.40
   0  -8   6  176.58   15.20
   0   8  -8 1098.49   68.29
   0   8   8 1046.80   68.29
   0  -8   8  874.81   68.09
   0  -9   1    3.20    3.60
   0  -9  -1    0.80    2.20
   0  -9   1    3.30    2.50
   0  -9  -1    2.20    1.80
   0  -9   1    0.10    5.40
   0  -9   1   -3.30    3.00
   0  -9   1    1.50    2.00
   0  -9  -1   -5.70    5.30
   0   9  -3    0.90    7.10
   0   9   3   -6.60    6.50
   0   9  -3   -0.40    7.40
   0   9   3    0.90    7.40
   0   9  -3   -3.10    2.10
   0   9   3    0.70    6.90
   0  -9   3    1.10    3.60
   0  -9   3   -4.00    3.50
   0  -9   3    4.50    3.20
   0   9  -5    0.70    4.00
   0   9   5   -3.70    5.80
   0   9  -5  -13.60    7.80
   0   9  -5    7.80    5.70
   0   9   5   -6.30    5.20
   0   9   5   27.20   10.00
   0   9   5   -1.70    7.50
   0  -9   5   -3.80    5.20
   0  -9   5    3.60    6.40
   0   9   7    3.80    3.60
   0   9  -7   -3.00    4.30
   0   9  -7    1.50    9.90
   0   9   7    3.10    5.30
   0  -9   7   -3.90    3.50
   0  10   0  105.09   15.80
   0  10   0  122.89   20.10
   0  10   0  111.69   16.20
   0 -10   0  116.09    9.60
   0 -10   0  164.08   19.40
   0 -10   0  125.39   10.40
   0  10  -2 1452.55  109.59
   0  10   2 1760.42  111.19
   0  10  -2 1564.04  113.49
   0  10   2 1510.65  109.59
   0 -10   2 1660.23  108.79
   0 -10   2 1595.24  109.19
   0 -10   2 1642.64  108.59
   0 -10  -2 1649.04  108.19
   0  10   4  690.23   52.29
   0  10  -4  751.72   53.19
   0  10   4  797.12   53.49
   0  10  -4  670.93   51.99
   0 -10   4  719.73   51.59
   0 -10   4  799.82   51.19
   0 -10   4  753.52   52.29
   0  10   6   59.39    8.00
   0  10   6   77.19   13.60
   0  10  -6   67.39   10.40
   0  10  -6   77.39   14.80
   0 -10   6   76.09    8.70
   0  11   1    9.40    7.80
   0  11  -1    7.60    6.20
   0  11   1   -8.40    7.20
   0  11  -1    3.90    7.70
   0  11  -1   15.00    7.90
   0  11   1   11.50    6.80
   0  11  -1   -4.00    9.10
   0  11   1    0.50    7.00
   0 -11  -1   -4.90    3.20
   0 -11  -1    0.40    2.30
   0 -11   1    3.10    2.70
   0 -11   1    3.00    2.70
   0  11   3    1.90    6.60
   0  11  -3    2.10    6.50
   0  11   3    6.60    6.90
   0  11   3    6.70    6.00
   0 -11   3    0.40    3.20
   0 -11   3   -1.40    5.50
   0 -11   3    2.80    4.80
   0 -11  -3   -1.10    3.20
   0  11   5   -1.30    5.80
   0  11  -5   -1.70    5.10
   0  11   5    0.90    6.50
   0  11   5    2.00    7.20
   0  11  -5   -8.30    6.40
   0  11   7    5.10    5.40
   0  11  -7    0.20    3.80
   0  11  -7   13.60    7.10
   0  12   0  713.23   54.29
   0  12   0  854.01   57.29
   0  12   0  804.72   54.79
   0 -12   0  756.62   53.19
   0 -12   0  751.62   52.99
   0  12  -2  236.58   23.50
   0  12   2  242.48   24.10
   0  12  -2  241.18   21.90
   0  12  -2  250.87   29.00
   0  12   2  251.67   20.90
   0  12   2  264.27   23.50
   0 -12   2  264.47   21.00
   0 -12   2  259.57   19.30
   0 -12  -2  249.48   18.40
   0 -12   2  263.97   18.70
   0  12  -4  899.41   64.19
   0  12   4  938.91   64.99
   0  12   4  859.51   63.69
   0 -12   4  978.90   62.99
   0  12   6  666.73   44.00
   0  12  -6  577.84   43.90
   0  13   1  -11.00    7.00
   0  13  -1   -2.10    8.70
   0  13   1    1.90    6.90
   0  13  -1   -2.90    5.80
   0  13   1    9.80    7.90
   0  13  -1   12.70    7.10
   0  13   1   -5.00    5.90
   0 -13   1   -1.80    3.60
   0 -13  -1   -1.60    3.10
   0 -13  -1   -4.50    3.10
   0 -13   1    1.70    3.00
   0  13   3   -3.10    4.90
   0  13   3   -0.40    6.10
   0  13  -3    6.60    5.70
   0  13   3    1.70    6.70
   0 -13   3   -0.80    3.70
   0 -13   3   11.80    5.90
   0 -13  -3   -0.20    4.50
   0  13   5    2.70    6.10
   0  13  -5   -1.30    5.30
   0  13   5    2.70    6.30
   0  13   5    9.80    6.30
   0  14   0  432.46   30.10
   0  14   0  416.86   30.90
   0  14   0  435.96   33.40
   0 -14   0  387.86   29.20
   0 -14   0  409.86   29.40
   0  14   2  260.57   19.90
   0  14   2  250.57   23.50
   0  14  -2  272.77   20.40
   0  14  -2  222.18   25.20
   0 -14  -2  241.08   18.70
   0 -14   2  253.27   18.60
   0 -14  -2  244.88   18.80
   0 -14   2  261.07   19.30
   0  14   4  127.59   12.70
   0  14  -4  134.59   13.30
   0  14   4  127.39   13.80
   0  14   4  132.59   16.10
   0 -14   4  133.59   15.60
   0  15  -1    0.10    6.20
   0  15   1    2.10    5.20
   0  15  -1    2.80    8.40
   0  15  -1    2.80    5.90
   0  15  -1   -3.20    4.70
   0  15   1    0.50    7.00
   0  15   1    1.80    8.10
   0 -15   1    4.00    3.10
   0 -15  -1    3.60    4.10
   0 -15   1    0.10    4.50
   0 -15  -1    1.20    3.50
   0  15  -3   -1.70    5.00
   0  15   3    5.40    6.20
   0  15   3    6.40   10.00
   0  15   3    0.20    4.80
   0 -15   3    6.20    3.90
   0 -15   3   18.10    9.10
   0 -15  -3   -9.00    6.20
   0  15  -5    2.20    3.70
   0  15   5   -6.00    5.60
   0  16   0   34.80    8.10
   0  16   0   45.40    8.10
   0 -16   0   35.20    6.90
   0 -16   0   41.80    5.50
   0  16   2   29.30    6.70
   0  16  -2   33.10   11.20
   0  16   2   31.60    5.60
   0 -16   2   46.00    5.60
   0 -16  -2   31.50    4.90
   0 -16  -2   42.60    8.00
   0 -16   2   33.50    7.40
   0  16  -4  293.27   19.50
   0  16  -4  265.67   19.00
   0  16   4  260.97   20.70
   0  16   4  263.97   19.70
   0  17  -1   -3.50    8.00
   0  17   1    2.10    3.80
   0  17   1    2.90    5.40
   0 -17  -1    6.30    3.50
   0 -17   1    2.50    3.10
   1   0  -8   -2.10    2.80
  -1   0   8    2.70    3.80
  -1   0   8   -2.40    3.60
  -1   0   8   -1.90    4.70
  -1   0   8    3.80    3.50
   1   0  -8    6.90    5.80
   1   0  -8    1.50    4.00
   1   0  -6   -4.30    8.40
  -1   0   6    5.40    4.50
  -1   0   6    0.90    4.60
  -1   0   6   10.10    8.00
   1   0  -6   -2.70    3.50
  -1   0   6    2.60    4.60
  -1   0   6   -1.70    6.20
   1   0  -6   -0.80    3.20
   1   0  -4    1.60    2.30
  -1   0   4    1.70    2.60
   1   0  -4   -2.10    2.60
   1   0  -4   -3.20    2.50
  -1   0   0   -7.60    0.30
  -1   0   0   -7.50    0.30
   1   0   0   -7.40    0.40
  -1   0   0   -8.00    0.20
  -1   0   0   -7.60    0.30
  -1   0  -2   -2.10    1.10
  -1   0  -2   -2.00    1.00
  -1   0  -2    1.20    1.30
   1   0   2   -2.60    0.60
  -1   0  -4   -4.90    2.60
  -1   0  -4   -0.20    2.60
  -1   0  -4    3.40    2.50
   1   0   6    1.00    4.50
   1   0   6   -4.80    5.50
   1   0   6    0.00    4.70
  -1   0  -6    0.90    3.20
   1   0   6    6.90    6.30
  -1   0  -6    4.00    4.00
  -1   0  -6    0.60   11.30
  -1   0  -8   -2.10    4.20
   1   0   8   -3.40    3.80
   1   0   8   -3.50    4.00
  -1   0  -8   -0.30    7.50
   1   0   8    2.40    3.40
  -1   0  -8    1.70    3.20
   1   0   8   -4.30    5.80
  -1   1   9   19.20    3.90
   1   1  -9   15.70    4.90
   1   1  -9   10.50    2.80
   1   1  -9   13.80    5.10
   1  -1  -9   11.30    2.70
   1  -1  -9   20.40    4.30
  -1  -1   9    9.10    3.50
  -1  -1   9   18.40    3.10
  -1  -1   9   10.80    4.00
   1   1  -7   53.59    6.90
  -1   1   7   50.89   13.10
  -1   1   7   59.99    8.00
   1   1  -7   51.29    6.40
   1   1  -7   68.09    8.60
  -1   1   7   64.29    8.50
  -1   1   7   66.39    7.70
  -1  -1   7   55.09    7.60
   1  -1  -7   79.39   12.60
  -1  -1   7   60.09    7.90
  -1  -1   7   58.59    8.00
   1  -1  -7   48.80    6.80
   1  -1  -7   59.29    6.90
   1   1  -5 1122.29   68.89
  -1   1   5 1085.49   69.39
  -1   1   5  892.01   69.59
   1   1  -5 1096.59   68.89
  -1   1   5  860.91   69.39
   1   1  -5 1066.09   69.19
   1  -1  -5 1088.69   68.79
  -1  -1   5 1005.40   69.39
  -1  -1   5  878.31   69.29
   1  -1  -5 1034.50   68.89
   1   1  -3  557.24   37.80
   1   1  -3  507.95   37.80
   1   1  -3  560.94   37.90
   1   1  -3  597.74   38.00
  -1   1   3  570.94   37.70
   1  -1  -3  575.14   37.80
   1  -1  -3  597.94   37.70
   1  -1  -3  493.25   37.80
  -1  -1   3  577.74   37.60
  -1  -1   3  557.84   37.80
   1  -1  -3  496.35   37.70
   1   1  -1  622.84   41.80
   1   1  -1  575.04   41.80
   1   1  -1  623.24   41.80
  -1   1   1  664.33   41.70
   1  -1  -1  635.54   41.80
   1  -1  -1  628.34   41.70
  -1  -1   1  636.04   41.70
   1  -1  -1  683.93   41.70
   1  -1  -1  586.04   41.70
  -1  -1   1  580.54   41.80
  -1  -1   1  572.94   41.70
  -1  -1   1  626.94   41.80
  -1   1  -1  646.64   45.00
  -1   1  -1  680.13   45.10
  -1   1  -1  697.53   45.10
  -1  -1  -1  665.93   44.90
   1  -1   1  667.93   45.00
   1  -1   1  660.73   45.10
   1  -1   1  655.93   45.00
  -1   1  -3  529.35   39.50
  -1   1  -3  627.54   39.60
  -1   1  -3  614.14   39.20
  -1   1  -3  514.35   39.30
   1   1   3  574.24   39.00
  -1   1  -3  516.05   39.10
  -1  -1  -3  630.14   39.20
   1  -1   3  579.04   39.20
  -1  -1  -3  595.64   39.00
   1   1   5  994.00   66.99
   1   1   5  853.91   66.89
  -1   1  -5 1089.79   66.29
  -1   1  -5 1065.09   66.49
  -1   1  -5 1054.49   66.29
   1   1   5  960.20   66.99
   1   1   5  848.92   67.09
   1  -1   5  923.61   66.89
   1  -1   5  839.02   66.79
  -1  -1  -5 1064.99   66.19
  -1  -1  -5  994.10   66.39
   1  -1   5  981.10   66.89
   1   1   7   55.29    8.50
  -1   1  -7   62.49    8.70
   1   1   7   68.09    8.10
   1   1   7   53.79    8.60
  -1   1  -7   53.99    6.70
   1   1   7   44.80    7.60
  -1   1  -7   60.99    7.10
  -1  -1  -7   47.20    7.00
  -1  -1  -7   55.79    7.30
   1  -1   7   52.19    8.30
   1  -1   7   58.89   10.40
   1  -1   7   50.99    8.40
   1  -1   7   55.99    8.00
  -1   1  -9    6.70    5.50
   1   1   9   17.40    3.10
   1   1   9   15.80    4.30
  -1   1  -9   10.60    2.90
   1   1   9   13.20    3.20
  -1   1  -9   14.50    5.10
   1  -1   9   22.30    3.70
  -1  -1  -9    9.10    2.90
   1  -1   9   10.10    4.20
   1  -1   9   14.20    3.60
  -1  -1  -9    9.10    5.00
   1   2  -8   15.00    3.30
  -1   2   8   20.50    4.30
   1   2  -8   22.20    4.70
  -1   2   8   14.60    3.90
   1   2  -8   25.50    6.10
  -1   2   8   14.10    5.10
  -1  -2   8   17.90    4.30
   1  -2  -8    8.60    3.50
  -1  -2   8   12.60    5.40
   1  -2  -8   23.90    4.30
  -1  -2   8   29.10    5.00
  -1  -2   8   17.00    4.40
  -1   2   6  183.68   17.10
   1   2  -6  208.08   15.30
  -1   2   6  217.08   16.30
   1   2  -6  201.68   19.70
   1   2  -6  213.48   15.30
  -1   2   6  193.68   16.70
   1  -2  -6  211.18   15.20
  -1  -2   6  176.88   16.70
   1  -2  -6  222.68   15.70
  -1  -2   6  204.38   16.20
  -1  -2   6  201.18   18.20
  -1  -2   6  214.78   16.60
   1   2  -4 2872.81  209.48
   1   2  -4 3066.39  209.48
   1   2  -4 2973.60  209.38
   1  -2  -4 3383.56  209.38
   1  -2  -4 3106.79  209.68
  -1  -2   4 3384.56  209.28
   1  -2  -4 3008.70  209.28
  -1   2   0 1549.54  103.89
  -1   2   0 1587.74  103.99
   1   2   0 1726.53  103.89
  -1   2   0 1340.97  103.79
   1   2   0 1445.36  103.89
  -1  -2   0 1443.76  103.89
  -1  -2   0 1704.03  103.89
   1  -2   0 1501.75  103.99
   1  -2   0 1575.94  103.89
   1  -2   0 1557.74  103.99
  -1  -2   0 1577.34  103.79
  -1   2  -4 2878.01  203.28
  -1   2  -4 2889.01  203.28
  -1   2  -4 2980.70  203.28
  -1  -2  -4 2922.01  203.18
  -1  -2  -4 3436.16  203.18
   1   2   6  172.68   16.90
   1   2   6  201.88   18.80
  -1   2  -6  179.58   15.60
   1   2   6  206.18   15.90
   1   2   6  189.18   16.60
  -1   2  -6  211.28   20.80
   1   2   6  169.08   20.60
  -1   2  -6  200.68   14.90
  -1   2  -6  199.48   14.70
   1  -2   6  208.78   16.10
  -1  -2  -6  206.58   14.90
   1  -2   6  181.98   16.00
   1  -2   6  194.58   17.50
  -1  -2  -6  210.18   15.90
   1  -2   6  181.78   16.80
   1   2   8    7.30    6.50
   1   2   8   18.90    4.40
  -1   2  -8   14.70    3.40
   1   2   8   20.50    4.40
  -1   2  -8   31.90    6.80
  -1   2  -8   18.70    4.80
   1   2   8   16.00    4.90
   1   2   8   17.30    5.60
   1  -2   8   17.40    4.00
   1  -2   8   12.30    6.00
   1  -2   8   11.70    4.20
   1  -2   8   12.30    4.40
  -1  -2  -8   15.00    4.60
  -1  -2  -8   12.70    4.10
   1   3  -9   36.60    6.20
  -1   3   9   27.10    4.80
  -1   3   9   32.40    4.30
   1   3  -7  518.55   41.10
   1   3  -7  518.45   39.90
  -1   3   7  580.04   40.50
   1   3  -7  622.74   41.30
  -1   3   7  577.34   41.90
  -1   3   7  576.24   40.60
   1   3  -7  565.24   39.70
   1  -3  -7  586.14   39.90
   1  -3  -7  603.64   39.80
  -1  -3   7  620.84   40.20
  -1  -3   7  569.84   40.30
  -1  -3   7  600.34   40.40
  -1   3   5  580.04   48.40
  -1   3   5  783.52   48.00
  -1   3   5  621.94   48.30
   1   3  -5  628.14   49.40
   1   3  -5  762.22   47.60
   1   3  -5  754.42   47.40
  -1  -3   5  653.63   47.80
   1  -3  -5  740.13   47.20
  -1  -3   5  687.23   48.90
  -1  -3   5  691.03   48.10
   1   3  -3 4619.24  327.37
   1   3  -3 5216.28  327.77
  -1  -3   3 4994.30  327.37
   1  -3  -3 4886.91  327.27
   1  -3  -3 4679.73  327.07
  -1  -3   3 4776.12  327.47
  -1  -3   3 4942.21  327.57
  -1   3   1 2513.85  164.88
  -1   3   1 2459.05  164.88
   1   3  -1 2462.05  164.98
  -1   3   1 2435.46  165.08
   1   3  -1 2599.24  164.98
   1   3  -1 2422.36  165.08
  -1  -3   1 2374.76  165.08
   1  -3  -1 2543.05  165.08
  -1  -3   1 2426.46  165.08
   1  -3  -1 2524.05  164.88
  -1  -3   1 2256.37  164.98
  -1   3  -1 2656.33  173.18
  -1   3  -1 2383.56  173.08
  -1   3  -1 2675.33  173.18
  -1   3  -1 2823.52  172.98
   1  -3   1 2500.45  173.08
  -1  -3  -1 2725.93  172.98
   1  -3   1 2476.85  173.18
   1  -3   1 2365.06  173.08
  -1   3  -3 5417.96  341.07
  -1   3  -3 5486.05  341.37
  -1   3  -3 4517.35  340.77
  -1  -3  -3 5065.19  340.57
   1  -3   3 4837.52  340.87
   1  -3   3 4880.11  340.97
   1  -3   3 4989.30  340.87
  -1  -3  -3 5404.36  340.77
   1   3   5  594.94   47.20
  -1   3  -5  727.03   46.40
  -1   3  -5  723.33   46.30
   1   3   5  756.52   47.20
  -1   3  -5  637.34   49.90
   1   3   5  608.74   47.50
   1   3   5  612.04   49.50
  -1   3  -5  728.53   46.30
   1  -3   5  673.43   48.00
   1  -3   5  654.03   47.20
  -1  -3  -5  735.43   46.30
   1  -3   5  668.83   47.10
   1  -3   5  630.44   47.20
   1   3   7  562.14   41.60
  -1   3  -7  575.84   39.40
  -1   3  -7  558.14   39.70
  -1   3  -7  575.84   41.20
   1   3   7  553.64   40.90
   1   3   7  546.25   40.20
   1   3   7  569.64   40.30
   1   3   7  571.94   39.80
  -1   3  -7  547.05   40.50
   1  -3   7  592.54   39.80
  -1  -3  -7  571.14   39.50
   1  -3   7  550.34   40.00
  -1  -3  -7  583.54   39.60
   1  -3   7  631.34   40.60
   1  -3   7  576.34   40.00
   1   3   9   35.90    7.20
   1   3   9   23.70    4.10
   1   3   9   33.70    4.50
  -1   3  -9   22.10    4.00
  -1   3  -9   27.30    4.60
   1  -3   9   30.50    7.70
   1  -3   9   22.70    4.10
   1  -3   9   27.00    3.90
  -1   4   8   58.99    7.10
   1   4  -8   49.40    5.30
   1   4  -8   59.19    8.70
   1   4  -8   43.30    6.50
  -1   4   8   61.19    6.60
  -1  -4   8   52.39    6.20
   1  -4  -8   42.10    5.90
  -1  -4   8   60.19    6.00
  -1  -4   8   35.70    6.40
   1  -4  -8   42.20    5.50
   1   4  -6 1184.28   79.29
   1   4  -6 1149.48   80.19
   1   4  -6 1121.09   79.49
  -1   4   6 1088.79   79.79
  -1   4   6 1116.19   80.79
   1   4  -6 1230.08   79.09
  -1   4   6 1047.90   79.69
  -1  -4   6 1226.28   79.79
   1  -4  -6 1276.47   79.09
  -1  -4   6 1215.18   79.39
   1   4  -4 3650.73  245.28
   1   4  -4 3679.93  245.48
   1   4  -4 3657.13  245.38
  -1  -4   4 3848.31  245.48
   1  -4  -4 3410.16  245.08
   1   4  -2 1085.59   71.79
   1   4  -2 1095.39   71.49
   1   4  -2 1044.50   71.69
   1  -4  -2 1178.18   71.49
  -1  -4   2 1075.29   71.59
  -1  -4   2 1039.10   71.69
  -1  -4   2  915.71   71.49
   1  -4  -2 1074.59   71.09
  -1  -4   2 1009.30   71.59
  -1  -4   2 1062.79   71.59
  -1   4   0  475.55   35.70
  -1   4   0  563.74   36.10
  -1   4   0  608.94   35.80
  -1   4   0  553.64   36.30
   1   4   0  510.15   35.90
  -1  -4   0  561.54   35.90
   1  -4   0  546.55   36.20
   1  -4   0  570.64   36.00
   1  -4   0  509.05   36.10
  -1  -4   0  457.45   35.90
  -1  -4   0  535.65   36.00
   1  -4   0  469.75   35.80
  -1  -4   0  545.75   36.20
  -1   4  -2 1142.79   73.69
  -1   4  -2 1163.78   73.19
  -1   4  -2 1018.20   73.39
  -1   4  -2 1138.59   73.59
  -1  -4  -2 1113.29   73.29
   1  -4   2 1021.60   73.39
   1  -4   2 1049.30   73.39
  -1  -4  -2 1086.59   72.99
   1  -4   2 1079.09   73.39
   1  -4   2 1027.40   73.29
  -1   4  -4 3551.94  248.98
  -1   4  -4 3489.95  248.88
  -1   4  -4 3802.82  248.98
   1  -4   4 3877.91  249.18
   1  -4   4 3785.72  248.98
   1   4   6 1075.69   77.19
   1   4   6 1086.19   78.09
   1   4   6 1063.19   78.09
  -1   4  -6 1159.68   77.89
  -1   4  -6 1176.08   76.29
  -1   4  -6 1054.89   76.49
   1   4   6 1035.00   77.09
   1   4   6 1094.39   76.69
   1  -4   6 1118.39   76.69
   1  -4   6 1183.98   77.09
   1  -4   6 1238.68   77.49
  -1  -4  -6 1202.88   76.39
  -1   4  -8   43.00    5.20
   1   4   8   45.10    6.80
  -1   4  -8   38.20    6.50
  -1   4  -8   48.20    9.40
   1  -4   8   51.59    6.30
  -1  -4  -8   42.10    6.10
  -1  -4  -8   39.40    6.30
  -1   5   9  302.37   19.20
   1   5  -9  296.07   19.40
  -1   5   9  261.67   19.10
  -1  -5   9  233.88   19.90
   1   5  -7   32.90    6.40
   1   5  -7   33.20    7.70
   1   5  -7   32.90    5.60
   1   5  -7   44.20    6.70
  -1   5   7   49.20    8.10
  -1   5   7   43.60    6.80
  -1  -5   7   46.70    6.20
   1  -5  -7   39.20    6.20
   1  -5  -7   44.20    5.90
  -1  -5   7   50.39    6.70
  -1   5   5  434.76   36.30
   1   5  -5  538.55   34.20
   1   5  -5  447.26   36.40
   1   5  -5  502.05   34.40
   1   5  -5  546.75   34.40
  -1   5   5  506.15   38.80
  -1   5   5  467.05   37.30
  -1   5   5  449.76   35.30
   1  -5  -5  505.45   34.10
  -1  -5   5  509.05   34.80
  -1  -5   5  552.14   34.40
  -1  -5   5  464.05   35.20
   1   5  -3  433.66   32.10
   1   5  -3  496.85   32.10
   1  -5  -3  510.95   32.10
   1  -5  -3  453.45   31.80
   1  -5  -3  461.75   31.60
  -1  -5   3  458.65   32.40
  -1  -5   3  464.25   32.80
  -1  -5   3  470.25   32.90
  -1  -5   3  458.75   32.40
  -1   5   1 4009.90  272.47
  -1   5   1 4195.38  272.47
   1   5  -1 4138.99  272.77
  -1   5   1 4280.37  272.97
   1  -5  -1 4367.56  272.57
   1  -5  -1 4017.20  272.67
   1  -5  -1 4137.99  272.87
  -1  -5   1 4087.69  272.77
  -1  -5   1 3997.10  272.77
  -1  -5   1 4184.58  272.87
  -1  -5   1 3857.71  272.67
  -1  -5   1 3810.22  272.77
   1  -5  -1 3683.53  272.37
  -1   5  -1 4522.25  290.27
  -1   5  -1 4466.05  289.97
  -1   5  -1 4507.05  290.37
  -1  -5  -1 4277.47  290.17
   1  -5   1 4105.29  290.17
   1  -5   1 3919.91  290.07
   1  -5   1 4136.49  290.07
  -1  -5  -1 4398.16  289.77
  -1  -5  -1 4518.95  289.87
  -1   5  -3  420.46   32.30
  -1   5  -3  502.25   32.10
  -1   5  -3  442.96   32.40
   1  -5   3  460.15   32.70
  -1  -5  -3  532.45   32.50
   1  -5   3  454.85   32.40
  -1  -5  -3  473.15   31.90
   1  -5   3  467.65   32.90
   1   5   5  537.85   34.90
  -1   5  -5  560.84   33.80
   1   5   5  451.95   37.80
  -1   5  -5  508.05   33.80
  -1   5  -5  534.25   33.70
   1   5   5  400.36   35.20
  -1   5  -5  459.45   36.50
   1   5   5  458.85   37.40
   1   5   5  415.46   34.90
   1  -5   5  444.86   35.00
   1  -5   5  462.15   34.40
   1  -5   5  455.15   34.60
   1  -5   5  532.55   35.40
   1  -5   5  547.35   33.40
  -1   5  -7   42.40    6.70
  -1   5  -7   36.90    6.60
   1   5   7   52.79    8.90
  -1   5  -7   35.10    5.80
   1   5   7   42.50    7.10
  -1   5  -7   38.30    7.70
   1   5   7   42.10   10.80
   1   5   7   38.90   11.70
   1  -5   7   43.60    6.70
  -1  -5  -7   47.40    6.90
   1  -5   7   45.20    6.60
   1   5   9  258.57   17.40
  -1   5  -9  273.37   17.60
   1   5   9  265.37   17.30
   1  -5   9  214.58   18.20
   1  -5   9  214.48   17.10
   1   6  -8  334.97   22.50
  -1   6   8  369.56   23.20
  -1   6   8  376.86   23.10
   1  -6  -8  271.37   23.30
  -1  -6   8  319.17   22.80
  -1  -6   8  273.97   24.50
   1   6  -6 1390.96   96.29
  -1   6   6 1236.58   96.49
   1   6  -6 1452.85   96.99
   1   6  -6 1504.05   95.79
  -1   6   6 1389.36   96.69
   1   6  -6 1365.26   96.09
   1  -6  -6 1594.04   95.79
  -1  -6   6 1403.96   96.39
  -1   6   4  459.85   39.40
  -1   6   4  472.65   36.40
   1   6  -4  477.15   32.80
   1   6  -4  481.65   33.10
   1   6  -4  468.65   32.90
  -1  -6   4  471.35   33.30
  -1  -6   4  508.85   34.10
   1  -6  -2 1400.86   85.39
  -1  -6   2 1283.77   85.39
  -1  -6   2 1254.67   85.29
  -1  -6   2 1280.17   85.49
  -1  -6   2 1126.59   85.19
  -1  -6   2 1215.28   85.29
  -1   6   0 2708.33  177.38
   1  -6   0 2782.02  176.78
   1  -6   0 2577.94  176.98
  -1  -6   0 2472.85  176.78
   1  -6   0 2843.32  176.98
  -1  -6   0 2659.63  176.88
  -1  -6   0 2520.45  176.78
  -1  -6   0 2699.43  177.18
   1  -6   0 2676.43  177.18
  -1  -6   0 2365.36  176.88
   1  -6   2 1287.07   89.99
  -1  -6  -2 1361.56   89.99
   1  -6   2 1239.28   89.89
  -1  -6  -2 1458.05   89.49
   1  -6   2 1298.17   89.89
  -1   6  -4  437.06   30.50
  -1   6  -4  398.86   33.40
  -1   6  -4  447.26   30.30
   1   6   4  443.16   34.40
   1  -6   4  461.75   30.60
   1  -6   4  489.45   32.70
   1  -6   4  371.86   31.70
   1   6   6 1258.17   94.79
  -1   6  -6 1427.76   94.09
   1   6   6 1350.36   95.89
  -1   6  -6 1406.86   95.29
   1   6   6 1266.07   94.89
  -1   6  -6 1394.46   94.39
  -1   6  -6 1499.25   94.39
   1  -6   6 1356.36   94.69
   1  -6   6 1547.45   94.39
   1   6   8  356.86   24.90
   1   6   8  354.06   24.90
  -1   6  -8  322.57   24.20
  -1   6  -8  380.46   25.40
   1  -6   8  342.57   24.70
   1   7  -7  132.79   10.70
   1   7  -7  148.79   13.20
  -1   7   7  151.88   11.60
  -1   7   7  131.99   12.80
   1  -7  -7  134.99   11.10
  -1  -7   7  131.79   11.40
   1   7  -5   77.59    9.00
   1   7  -5   97.99    8.00
  -1   7   5   93.79   15.00
   1   7  -5  114.59   13.50
  -1   7   5   99.99   14.60
  -1   7   5   63.59   13.70
   1   7  -5   89.49    8.20
   1   7  -5   69.79   13.50
  -1  -7   5   85.09   10.60
  -1  -7   5   88.19    9.50
   1   7  -3  277.17   17.20
  -1  -7   3  242.68   20.30
  -1  -7   3  240.28   18.30
  -1  -7   3  239.78   19.50
   1  -7  -3  232.98   19.10
  -1  -7   3  237.68   18.20
  -1  -7   3  230.48   17.80
  -1   7   1  646.64   42.10
   1  -7  -1  688.03   42.90
  -1  -7   1  629.24   42.70
  -1  -7   1  552.34   42.40
   1  -7  -1  689.93   42.20
  -1  -7   1  586.94   42.40
  -1  -7   1  569.94   42.60
  -1  -7   1  606.14   42.90
  -1   7  -1  730.03   43.10
   1  -7   1  560.54   43.00
   1  -7   1  657.13   43.20
  -1  -7  -1  608.44   42.60
   1  -7   1  623.34   43.50
  -1  -7  -1  613.74   42.70
  -1  -7  -1  671.03   42.80
   1  -7   1  606.44   42.90
   1  -7   1  597.94   43.20
  -1  -7  -1  629.04   43.50
  -1   7  -3  241.48   17.20
   1  -7   3  236.68   17.80
   1  -7   3  230.18   17.80
  -1  -7  -3  251.57   18.90
   1  -7   3  226.38   19.00
   1  -7   3  237.78   17.30
   1  -7   3  219.18   19.40
   1   7   5  111.19   18.80
  -1   7  -5   97.39    7.90
  -1   7  -5   81.69    9.40
   1   7   5   81.29    9.80
  -1   7  -5   83.09    7.90
  -1   7  -5   68.39   14.00
   1   7   5   97.89   20.10
  -1   7  -5   65.59   12.80
   1  -7   5   69.29   10.20
   1  -7   5  102.59   11.40
   1   7   7  145.79   11.90
  -1   7  -7  156.58   13.90
  -1   7  -7  135.79   10.90
   1   7   7  138.59   13.20
   1  -7   7  139.99   11.60
   1   8  -8  235.48   19.30
  -1   8   8  263.97   18.50
   1   8  -8  279.77   18.70
   1   8  -6  205.28   16.50
   1   8  -6  270.37   22.80
  -1   8   6  199.58   19.90
   1   8  -6  230.68   18.50
  -1   8   6  206.18   16.60
  -1  -8   6  210.18   16.60
   1   8  -4  131.19   18.00
   1   8  -4  117.99    9.20
  -1   8   4  130.79   15.40
   1   8  -4  106.19   15.00
  -1   8   4  108.49   15.10
  -1   8   4  111.79   16.80
  -1  -8   4  105.59   12.70
  -1  -8   4  105.39   10.80
  -1  -8   4  123.59   20.20
  -1  -8   4  112.49   11.40
  -1  -8   2  949.01   65.79
  -1  -8   2  917.91   66.49
  -1  -8   2  962.20   66.39
  -1  -8   2  975.30   65.89
  -1  -8   2  938.61   65.99
   1  -8  -2 1060.29   66.59
   1  -8   0 4070.79  265.17
   1  -8   0 4336.97  265.47
  -1  -8   0 4197.78  265.37
  -1  -8   0 3653.13  265.27
  -1  -8   0 3847.61  265.57
   1  -8   0 3902.51  265.17
   1  -8   0 3997.00  265.67
  -1  -8   0 4085.99  265.97
   1  -8   0 4054.39  265.87
  -1  -8   0 3329.47  265.17
  -1  -8  -2 1049.89   67.09
   1  -8   2 1000.70   66.89
   1  -8   2  969.40   66.29
   1  -8   2  936.81   67.09
  -1  -8  -2  944.61   65.89
   1  -8   2  953.70   66.19
   1  -8   2  966.80   66.49
   1   8   4  118.69   20.20
   1   8   4   89.89   12.80
   1   8   4   88.89   16.20
   1   8   4  100.89   15.30
  -1   8  -4  117.99   12.50
   1   8   4   97.89   11.60
  -1   8  -4   76.99   14.70
   1  -8   4   94.39   11.30
   1  -8   4  100.99   14.40
   1  -8   4  105.59    9.90
   1  -8   4  106.39   11.70
  -1   8  -6  205.28   22.00
   1   8   6  194.58   16.30
  -1   8  -6  232.48   15.80
   1   8   6  180.08   17.40
  -1   8  -6  195.88   18.00
  -1   8  -6  218.68   15.40
   1  -8   6  204.18   16.10
   1   8   8  229.38   17.00
  -1   8  -8  256.97   17.40
   1   8   8  249.18   17.50
   1  -8   8  217.48   16.80
   1   9  -7    9.70    9.70
   1   9  -7   10.70    4.30
  -1   9   7    9.30    3.70
  -1  -9   7   16.30    4.50
  -1   9   5   93.89   16.00
   1   9  -5  108.79    8.60
  -1   9   5   87.19   13.70
  -1   9   5   79.79   10.80
   1   9  -5   89.49   17.30
   1   9  -5  108.79   13.40
  -1  -9   5   83.29   11.30
  -1  -9   5   80.89   11.40
   1   9  -3  691.63   51.39
  -1   9   3  646.14   50.49
  -1   9   3  750.22   51.99
   1   9  -3  633.74   51.09
  -1  -9   3  731.03   49.30
  -1  -9   3  688.33   49.60
   1  -9  -3  840.52   48.70
  -1  -9   3  733.53   49.50
  -1   9   1 1090.09   77.89
  -1  -9   1 1069.09   76.39
  -1  -9   1 1166.68   76.99
   1  -9  -1 1224.58   76.09
  -1  -9   1  993.60   76.69
  -1  -9   1 1076.09   76.89
  -1  -9   1 1091.39   77.49
   1  -9  -1 1229.28   76.39
   1  -9  -1 1211.38   77.59
  -1  -9   1 1115.49   76.49
   1   9   1 1176.48   79.49
   1   9   1 1036.80   77.89
  -1  -9  -1 1091.09   76.89
  -1  -9  -1 1165.98   77.79
   1  -9   1 1120.29   76.49
   1  -9   1 1130.19   77.79
  -1  -9  -1 1086.59   76.29
   1  -9   1 1027.60   76.99
   1  -9   1 1195.48   77.19
  -1  -9  -1 1240.98   76.49
   1  -9   1 1149.58   76.59
  -1   9  -3  658.53   48.80
   1   9   3  734.03   49.60
   1   9   3  671.43   49.50
  -1   9  -3  587.84   48.40
   1   9   3  658.83   47.90
   1  -9   3  729.93   46.50
   1  -9   3  573.54   47.50
   1  -9   3  703.33   46.90
   1  -9   3  733.63   46.80
  -1   9  -5   96.59   13.20
  -1   9  -5  105.89   11.70
   1   9   5   66.09   10.20
   1   9   5   84.99   13.30
   1   9   5   64.39   15.40
   1   9   5   63.99   11.80
   1  -9   5   74.99    9.80
   1   9   7   12.70    5.70
   1   9   7    3.90    3.80
  -1   9  -7   10.70   10.80
  -1   9  -7   18.00    4.50
   1   9   7   12.20    5.40
   1  -9   7    8.80    3.60
  -1  10   6   56.39    7.30
   1  10  -6   49.90    9.70
  -1  10   6   54.69   12.00
   1  10  -6   61.99   10.40
  -1  10   4  178.28   17.40
  -1  10   4  193.08   18.90
   1  10  -4  178.28   18.30
   1  10  -4  202.08   20.00
  -1 -10   4  195.78   15.20
  -1 -10   4  180.28   16.00
  -1 -10   4  199.78   17.50
   1  10  -2  132.19   18.40
   1  10  -2  145.39   27.30
  -1  10   2  189.88   19.40
  -1  10   2  164.98   16.80
  -1 -10   2  166.38   13.30
  -1 -10   2  168.58   13.30
   1 -10  -2  186.58   12.30
  -1 -10   2  160.18   14.40
   1  10   0  141.19   19.60
   1  10   0  200.58   18.50
   1  10   0  172.38   21.90
  -1  10   0  167.18   18.50
  -1  10   0  174.58   22.10
  -1  10   0  211.68   22.50
  -1  10   0  144.19   18.30
   1 -10   0  192.18   13.00
  -1 -10   0  156.88   13.80
  -1 -10   0  175.58   13.10
   1 -10   0  178.28   13.40
   1  10   2  151.38   16.90
   1  10   2  200.28   19.90
   1  10   2  186.98   18.70
  -1  10  -2  147.19   18.30
   1 -10   2  165.38   13.30
  -1 -10  -2  156.88   12.80
   1 -10   2  187.18   13.40
   1 -10   2  169.38   14.40
   1  10   4  186.58   19.30
  -1  10  -4  187.08   19.80
   1  10   4  185.18   17.50
  -1  10  -4  182.88   18.40
   1 -10   4  193.88   15.30
   1 -10   4  204.78   18.50
   1 -10   4  183.98   15.70
   1 -10   4  160.78   16.30
   1  10   6   52.99    7.80
  -1  10  -6   76.09   10.60
  -1  10  -6   69.99   10.40
   1 -10   6   41.30    7.30
  -1  11   7    5.90    4.90
   1  11  -7    4.60    4.00
   1  11  -7   10.10    6.90
  -1  11   5  118.09   13.60
   1  11  -5  112.99   14.80
  -1  11   5  115.79   13.40
   1  11  -5  107.99   12.10
  -1  11   3  231.48   21.40
   1  11  -3  258.57   21.30
  -1  11   3  216.98   19.40
   1  11  -3  186.38   32.50
  -1 -11   3  213.98   18.70
  -1 -11   3  238.78   17.10
  -1 -11   3  220.08   18.00
   1 -11  -3  227.38   16.50
  -1  11   1  171.38   17.40
   1  11  -1  204.98   19.00
   1  11  -1  177.88   23.00
   1  11  -1  207.48   27.10
  -1  11   1  175.18   20.70
   1  11  -1  175.48   18.70
  -1  11   1  208.68   20.20
  -1 -11   1  179.48   14.10
   1 -11  -1  173.58   14.00
  -1 -11   1  186.28   16.80
   1 -11  -1  182.68   13.60
  -1 -11   1  177.28   14.20
   1  11   1  188.08   17.20
   1  11   1  188.58   20.60
   1  11   1  172.78   17.20
  -1  11  -1  178.48   24.20
   1  11   1  176.48   24.10
  -1  11  -1  189.88   19.30
  -1  11  -1  188.88   17.80
   1 -11   1  176.28   13.80
   1 -11   1  177.78   13.70
   1 -11   1  166.08   16.50
  -1 -11  -1  173.48   13.50
  -1 -11  -1  182.18   14.50
   1  11   3  259.97   22.70
   1  11   3  237.48   21.40
  -1  11  -3  197.78   20.50
   1  11   3  184.38   18.90
   1  11   3  211.18   22.20
   1 -11   3  237.18   16.70
   1 -11   3  197.88   17.90
   1 -11   3  221.48   17.70
   1  11   5   96.29   14.10
  -1  11  -5  121.09   14.20
   1  11   5  110.79   13.30
  -1  11  -5  114.69   12.20
   1 -11   5   92.09   10.60
  -1  11  -7    6.40    3.50
   1  11   7   -2.10    7.60
  -1  11  -7   17.00    7.40
  -1  12   6  164.28   14.20
   1  12  -6  147.69   13.90
  -1  12   6  113.19   14.20
  -1  12   4  215.08   19.20
  -1  12   4  214.38   18.00
   1  12  -4  215.28   19.40
  -1 -12   4  200.18   20.70
  -1 -12   4  215.18   20.50
  -1 -12   4  232.08   16.90
  -1  12   2  159.38   14.80
   1  12  -2  128.49   23.70
   1  12  -2  127.19   19.00
  -1  12   2  156.78   17.50
   1  12  -2  154.58   16.80
  -1  12   2  146.59   17.90
  -1 -12   2  131.29   11.70
   1 -12  -2  147.19   11.40
   1 -12  -2  140.99   11.80
  -1 -12   2  135.19   15.70
  -1 -12   2  144.49   12.50
   1  12   0  122.09   18.20
   1  12   0  134.09   14.00
   1  12   0   78.39   13.30
  -1  12   0  105.39   10.40
  -1  12   0  106.09   18.20
  -1  12   0  107.09   13.80
   1  12   0  109.59   15.80
  -1  12   0   79.09   18.90
   1 -12   0  112.19    9.40
  -1 -12   0  101.29    9.70
  -1 -12   0   90.79    9.60
   1 -12   0  106.99    9.30
  -1  12  -2  127.49   16.00
   1  12   2  151.98   14.80
   1  12   2  145.29   18.00
  -1  12  -2  130.19   26.30
  -1  12  -2  151.18   18.70
   1  12   2  139.69   21.50
   1  12   2  144.59   16.90
  -1 -12  -2  141.99   11.70
   1 -12   2  145.69   12.40
   1 -12   2  142.89   11.70
   1 -12   2  149.79   14.90
  -1  12  -4  227.18   18.80
   1  12   4  204.88   18.00
   1  12   4  202.18   19.50
   1 -12   4  187.98   20.80
   1 -12   4  234.88   16.90
   1  12   6  109.99   15.30
  -1  12  -6  118.49   12.40
  -1  13   5   40.20   10.70
  -1  13   5   30.80    6.90
   1  13  -5   33.40    6.60
  -1  13   5   28.90    7.00
   1  13  -3   46.20    7.80
  -1  13   3   56.39   11.00
  -1  13   3   45.70   12.40
  -1  13   3   53.99    9.10
   1  13  -3   20.00   14.60
  -1 -13   3   55.59    7.30
  -1 -13   3   56.79    8.80
   1 -13  -3   46.00    6.80
   1  13  -1  191.18   17.20
  -1  13   1  181.58   18.80
  -1  13   1  177.78   16.00
   1  13  -1  180.58   18.00
   1  13  -1  160.78   22.00
  -1  13   1  167.78   19.80
  -1 -13   1  180.58   14.10
   1 -13  -1  174.18   13.50
   1 -13  -1  161.38   13.40
  -1 -13   1  165.88   13.60
   1  13   1  182.98   19.10
   1  13   1  176.18   15.80
   1  13   1  161.28   15.70
  -1  13  -1  160.08   17.00
  -1  13  -1  156.58   16.10
   1  13   1  141.29   27.40
  -1 -13  -1  164.98   13.20
   1 -13   1  167.88   13.50
  -1 -13  -1  169.88   13.20
   1 -13   1  158.18   12.90
   1  13   3   36.50    9.30
   1  13   3   31.30    6.70
  -1  13  -3   62.89   11.20
   1  13   3   50.79   11.30
   1 -13   3   51.79    9.10
  -1 -13  -3   48.40    8.70
   1 -13   3   60.39    7.20
   1  13   5   20.10   12.20
   1  13   5   33.50    7.60
   1  13   5   24.80    7.10
  -1  13  -5   30.50    6.30
  -1  14   4   15.00    6.20
  -1  14   4   10.80    5.00
   1  14  -4   13.40    5.90
  -1  14   4    8.50    5.70
  -1 -14   4   21.20    6.30
   1  14  -2   -3.00    9.00
  -1  14   2    5.30    6.00
   1  14  -2    2.40    5.70
  -1  14   2   11.20    4.80
  -1  14   2   13.60    6.60
   1 -14  -2    2.40    3.40
  -1 -14   2    2.80    4.80
   1 -14  -2    4.90    3.80
  -1 -14   2    3.00    3.50
  -1  14   0    6.60    5.20
   1  14   0   -0.10    5.50
  -1  14   0   15.40    6.30
  -1  14   0    2.30    6.80
   1  14   0    3.30    5.00
   1  14   0    6.30    7.40
  -1  14   0    6.60    6.20
  -1 -14   0    2.90    3.40
  -1 -14   0    3.60    3.80
   1 -14   0    5.40    3.00
   1 -14   0    7.30    3.60
  -1  14  -2   14.10   12.30
  -1  14  -2    7.60    9.10
  -1  14  -2    1.90    5.10
   1  14   2    4.10    5.50
   1  14   2   12.40    7.80
   1  14   2    3.30    6.10
   1 -14   2    4.20    3.40
  -1 -14  -2    5.80    4.60
   1 -14   2    2.30    4.90
  -1 -14  -2    1.30    4.40
   1  14   4   14.00    5.80
   1  14   4   11.90    6.60
  -1  14  -4   17.30    5.70
  -1  15   5   25.70    5.90
   1  15  -5   21.70    4.40
  -1  15   3    1.50    6.30
  -1  15   3   12.30    5.10
   1  15  -3    6.50    5.30
  -1  15   3    6.60    5.30
   1 -15  -3    5.90    5.60
  -1 -15   3   13.00    4.10
  -1 -15   3    8.60    8.70
  -1  15   1   76.89   13.60
  -1  15   1   83.89   10.60
   1  15  -1   77.89   15.50
   1  15  -1   95.89    9.00
  -1  15   1   64.19   14.90
   1  15  -1   91.89   12.20
  -1 -15   1   82.99    9.10
   1 -15  -1   81.99    7.90
  -1 -15   1   73.39    7.70
   1 -15  -1   78.19    8.40
  -1  15  -1  103.59   16.00
   1  15   1   65.39   11.00
  -1  15  -1   77.19   11.00
  -1  15  -1   93.99   11.70
   1  15   1   89.89   11.00
  -1  15  -1   79.69    9.60
   1  15   1   66.69   13.60
   1 -15   1   74.59    8.90
  -1 -15  -1   72.89    8.60
   1 -15   1   75.69    7.50
  -1 -15  -1   77.79    8.10
   1  15   3    2.90    4.60
  -1  15  -3    4.00    5.10
   1  15   3    6.80    6.40
   1 -15   3    8.90   10.00
   1 -15   3    7.80    4.10
   1  15   5   29.10    7.50
  -1  15  -5   25.70    4.40
  -1  16   4   11.50    3.90
   1  16  -4   11.50    3.80
  -1  16   4    9.50    4.20
   1  16  -2   27.80    4.40
   1  16  -2   26.60   10.00
  -1  16   2   26.20    5.20
  -1  16   2   29.10    6.10
  -1  16   2   29.70    7.80
  -1 -16   2   33.50    7.20
  -1 -16   2   36.00    5.40
   1 -16  -2   25.20    4.30
   1 -16  -2   26.70    5.50
  -1  16   0    3.30    6.60
  -1  16   0   -4.30    4.50
   1  16   0    4.00    6.40
   1  16   0   11.80    5.00
   1  16   0   -0.40    4.70
   1 -16   0    3.30    4.20
  -1 -16   0    6.60    4.60
   1 -16   0    4.50    2.90
  -1 -16   0    5.20    3.20
  -1  16  -2   28.00    5.10
   1  16   2   24.60    6.30
   1  16   2   27.40    5.40
  -1  16  -2   28.10    5.50
  -1 -16  -2   27.60    5.00
   1 -16   2   29.40    7.40
   1 -16   2   37.80    5.40
  -1 -16  -2   32.70    8.40
  -1  16  -4   13.40    4.00
   1  16   4   12.50    4.60
  -1  16  -4    9.60    3.80
   1  16   4   11.80    4.30
  -1  17   1    5.90    5.40
  -1  17   1   12.80    3.90
   1  17  -1   21.70    5.00
  -1 -17   1   11.00    3.40
   1 -17  -1   10.40    3.30
   1  17   1    4.80    3.40
   1  17   1    3.90    5.50
   1 -17   1    8.10    3.30
  -1 -17  -1    0.00    3.60
  -2   0   8  439.86   30.80
  -2   0   8  496.05   30.60
   2   0  -8  490.95   31.20
   2   0  -8  393.16   30.40
  -2   0   8  423.76   32.10
   2   0  -8  383.66   30.00
   2   0  -6  333.77   27.50
   2   0  -6  379.16   24.60
   2   0  -6  353.76   24.60
  -2   0   6  367.86   25.40
  -2   0   6  331.87   25.50
  -2   0   6  320.67   25.30
   2   0  -4 1389.76   97.69
   2   0  -4 1423.86   97.99
   2   0  -4 1529.65   97.69
  -2   0   2 6920.21  466.05
  -2   0   2 7447.25  465.95
   2   0  -2 6619.04  466.25
  -2   0   2 6530.75  466.15
   2   0  -2 7019.90  466.15
  -2   0   2 7137.29  466.15
   2   0   0 5263.77  353.26
  -2   0  -2 7653.13  495.05
  -2   0  -2 7922.01  495.05
  -2   0  -2 6552.74  494.85
  -2   0  -4 1465.65  111.89
  -2   0  -4 1859.31  113.09
   2   0   6  318.87   23.80
   2   0   6  279.57   24.00
   2   0   6  305.97   24.10
   2   0   6  310.27   25.20
  -2   0  -6  328.67   23.10
   2   0   6  338.27   23.90
  -2   0  -6  348.57   22.90
  -2   0  -6  275.27   45.80
   2   0   8  448.36   30.00
  -2   0  -8  384.36   28.90
   2   0   8  399.46   29.20
  -2   0  -8  398.76   28.60
   2   0   8  390.26   29.30
  -2   0  -8  462.95   31.20
   2   0   8  435.36   29.10
   2   0   8  386.16   30.70
  -2   1   9  300.37   18.90
  -2   1   9  264.17   18.90
   2   1  -9  272.17   19.80
  -2  -1   9  230.98   18.80
  -2  -1   9  276.27   19.90
  -2   1   7  284.57   21.20
  -2   1   7  323.57   21.40
  -2   1   7  250.67   23.40
   2   1  -7  273.97   20.60
  -2   1   7  285.77   20.90
   2   1  -7  269.87   20.20
  -2   1   7  280.77   21.00
   2   1  -7  298.57   22.30
  -2  -1   7  296.47   21.00
  -2  -1   7  283.17   21.00
   2  -1  -7  278.77   22.40
   2  -1  -7  304.67   20.40
  -2  -1   7  292.67   21.10
   2  -1  -7  268.97   20.40
  -2   1   5    9.30    5.70
   2   1  -5    7.20    3.80
  -2   1   5    6.90    6.20
   2   1  -5    7.60    3.30
   2   1  -5    8.80    2.90
  -2   1   5   11.30    5.10
  -2   1   5   -2.50    5.20
   2  -1  -5    6.10    3.60
   2  -1  -5    8.70    2.80
  -2  -1   5   -4.90    5.30
  -2  -1   5    4.70    4.80
  -2  -1   5   14.10    5.40
  -2   1   3  574.44   37.70
   2   1  -3  586.84   38.00
   2   1  -3  543.95   37.80
   2   1  -3  576.84   37.80
   2  -1  -3  563.34   37.60
   2  -1  -3  559.64   37.60
  -2  -1   3  572.84   37.90
   2  -1  -3  507.45   37.60
  -2  -1   3  564.84   37.60
   2  -1  -3  478.65   37.80
  -2   1   1  256.57   18.30
  -2   1   1  266.97   18.40
   2   1  -1  259.77   18.40
  -2   1   1  286.57   18.40
  -2   1   1  256.37   18.20
   2   1  -1  295.37   18.30
  -2   1   1  280.67   18.40
   2  -1  -1  267.17   18.50
   2  -1  -1  281.87   18.30
  -2  -1   1  270.17   18.30
  -2  -1   1  258.37   18.50
  -2  -1   1  250.47   18.40
  -2   1  -1  286.07   19.80
  -2   1  -1  291.07   19.90
  -2   1  -1  325.17   19.60
  -2  -1  -1  284.97   19.60
  -2  -1  -1  274.77   19.50
   2  -1   1  292.97   19.90
   2  -1   1  281.37   19.70
   2  -1   1  273.47   19.80
   2   1   3  582.54   39.40
  -2   1  -3  596.54   39.80
  -2   1  -3  504.65   39.70
  -2   1  -3  531.45   39.50
  -2   1  -3  638.44   40.10
  -2  -1  -3  584.44   39.70
  -2  -1  -3  647.14   39.70
   2  -1   3  569.04   39.60
   2   1   5   12.40    6.60
   2   1   5   15.20    7.40
   2   1   5    5.50    5.50
  -2   1  -5   15.30    4.00
   2   1   5    8.60    5.70
   2   1   5    5.40    5.50
  -2   1  -5    8.00    3.90
  -2   1  -5   13.00    3.10
  -2  -1  -5   14.60    5.30
  -2  -1  -5   10.80    3.40
   2  -1   5    8.50    5.70
   2  -1   5   13.60    6.90
   2  -1   5    5.40    7.00
   2  -1   5   17.80    6.50
   2  -1   5   12.80    5.30
   2   1   7  268.47   21.20
  -2   1  -7  255.17   23.70
  -2   1  -7  270.77   19.10
   2   1   7  263.57   20.00
   2   1   7  281.07   20.50
   2   1   7  260.87   20.30
  -2   1  -7  260.27   19.50
   2   1   7  215.08   22.40
   2  -1   7  269.57   20.10
   2  -1   7  265.67   20.80
  -2  -1  -7  268.67   19.50
   2  -1   7  254.27   20.20
   2  -1   7  275.27   20.00
  -2  -1  -7  277.27   19.50
   2   1   9  238.98   16.60
  -2   1  -9  257.47   18.40
   2   1   9  234.28   16.70
   2  -1   9  245.08   16.50
   2  -1   9  241.28   18.10
   2  -1   9  203.58   16.60
   2  -1   9  213.88   16.70
  -2   2   8   76.59    7.50
   2   2  -8   57.99    6.20
   2   2  -8   81.19    9.70
  -2   2   8   70.19   11.10
  -2   2   8   78.69    8.00
   2  -2  -8   55.09    6.20
  -2  -2   8   62.29    7.10
   2  -2  -8   66.29    6.70
  -2  -2   8   62.79   11.80
  -2  -2   8   80.99    7.40
  -2   2   6  394.16   30.00
  -2   2   6  422.06   30.10
   2   2  -6  442.46   29.00
  -2   2   6  350.36   32.00
   2   2  -6  382.46   29.80
  -2   2   6  462.95   29.80
   2   2  -6  381.56   31.10
   2   2  -6  418.46   29.10
  -2  -2   6  407.96   29.90
   2  -2  -6  443.06   29.00
  -2  -2   6  456.55   30.00
   2  -2  -6  451.35   29.10
  -2  -2   6  399.46   29.60
   2   2  -4 1399.06   98.79
   2   2  -4 1484.05   98.59
   2   2  -4 1403.86   98.49
   2  -2  -4 1387.96   98.49
  -2  -2   4 1557.14   98.49
   2  -2  -4 1532.85   99.59
  -2   2   2  149.49    9.80
  -2   2   2  137.89   10.00
  -2   2   2  146.49   10.00
   2   2  -2  134.69   10.10
   2   2  -2  139.49   10.00
   2   2  -2  139.29   10.50
   2  -2  -2  140.69    9.90
  -2  -2   2  128.69   10.00
  -2  -2   2  147.89   10.30
   2  -2  -2  130.89   10.30
  -2  -2   2  138.09   10.10
   2  -2  -2  141.49    9.60
  -2  -2   2  146.19   10.00
  -2   2   0 4736.73  324.57
   2   2   0 4574.24  324.27
   2   2   0 4618.54  324.37
   2   2   0 4890.91  324.37
  -2  -2   0 5472.75  324.37
   2  -2   0 4694.53  324.47
  -2   2  -2  148.69   11.20
  -2   2  -2  162.98   11.50
  -2   2  -2  148.39   10.70
   2  -2   2  145.79   11.10
  -2  -2  -2  152.78   10.60
   2  -2   2  150.78   11.00
  -2   2  -4 1285.07   95.69
  -2   2  -4 1373.36   95.69
  -2   2  -4 1375.46   95.59
  -2  -2  -4 1629.14   95.69
   2   2   6  376.46   28.80
  -2   2  -6  418.16   27.60
  -2   2  -6  360.96   32.50
   2   2   6  399.56   28.30
   2   2   6  371.56   28.80
  -2   2  -6  378.96   28.00
  -2   2  -6  399.96   27.60
   2   2   6  388.66   29.90
   2  -2   6  417.46   29.40
  -2  -2  -6  412.46   27.70
   2  -2   6  389.36   28.50
   2  -2   6  353.16   28.80
   2  -2   6  426.06   28.70
   2  -2   6  364.86   28.30
  -2  -2  -6  390.56   28.20
   2   2   8   65.79   11.40
   2   2   8   66.99    7.70
  -2   2  -8   64.29    6.40
   2   2   8   63.79    9.70
   2   2   8   74.29    8.00
   2   2   8   57.29    7.80
  -2   2  -8   74.69   11.40
  -2   2  -8   65.69    7.50
  -2  -2  -8   58.99    6.80
   2  -2   8   62.79    7.60
   2  -2   8   69.99    7.60
  -2  -2  -8   68.49    7.50
   2  -2   8   58.59    7.70
  -2   3   9  112.39    8.30
  -2   3   9  100.09    8.00
   2   3  -9  102.79    9.00
  -2  -3   9   89.69    9.90
  -2   3   7   47.50   11.40
   2   3  -7   39.70    6.60
   2   3  -7   36.00    8.90
  -2   3   7   41.20    7.00
   2   3  -7   40.90    6.20
   2   3  -7   32.60    5.40
  -2   3   7   46.90    7.60
  -2  -3   7   36.40    5.90
   2  -3  -7   40.80    6.20
   2  -3  -7   37.00    5.80
  -2  -3   7   51.69    6.60
  -2  -3   7   36.60    6.50
   2   3  -5  426.86   31.20
  -2   3   5  382.56   32.70
  -2   3   5  523.15   31.80
  -2   3   5  397.56   32.10
   2   3  -5  475.55   30.90
   2   3  -5  484.75   31.00
   2   3  -5  447.16   33.50
   2  -3  -5  428.46   31.20
  -2  -3   5  415.96   31.50
   2  -3  -5  476.15   30.90
  -2  -3   5  447.76   32.10
   2   3  -3  720.03   49.60
   2   3  -3  758.92   50.29
  -2   3   3  752.62   49.40
  -2  -3   3  733.73   50.39
  -2  -3   3  746.63   49.50
  -2  -3   3  764.32   49.90
   2  -3  -3  737.93   49.20
  -2  -3   3  680.03   49.70
   2  -3  -3  759.92   49.30
  -2  -3   3  721.33   49.60
   2  -3  -3  650.73   49.30
   2  -3  -3  727.93   49.90
  -2   3   1  959.10   62.09
   2   3  -1 1000.20   62.19
  -2   3   1  970.50   62.39
   2   3  -1  892.81   62.19
   2   3  -1  844.92   62.29
  -2   3   1  914.21   62.19
  -2  -3   1  826.32   62.19
  -2  -3   1  916.21   62.29
   2  -3  -1  990.10   62.29
   2  -3  -1  905.61   62.29
  -2  -3   1  898.61   62.29
  -2  -3   1  922.21   62.39
   2  -3  -1  937.11   62.19
  -2   3  -1  932.91   62.39
  -2   3  -1  840.32   62.19
  -2   3  -1  947.51   62.49
  -2  -3  -1  876.71   61.99
   2  -3   1  907.61   62.29
  -2  -3  -1 1007.10   62.09
   2  -3   1  942.91   62.29
   2  -3   1  911.51   62.39
  -2   3  -3  783.42   54.49
  -2   3  -3  854.91   55.59
  -2   3  -3  794.52   55.09
   2  -3   3  764.32   54.69
  -2  -3  -3  861.31   54.29
   2  -3   3  767.32   54.69
  -2   3  -5  369.46   32.90
   2   3   5  365.86   29.80
   2   3   5  361.46   29.80
   2   3   5  427.56   31.80
   2   3   5  376.66   32.90
  -2   3  -5  438.16   28.30
   2   3   5  415.56   29.60
  -2   3  -5  430.56   28.30
   2   3   5  427.76   29.60
   2  -3   5  361.86   29.80
   2  -3   5  419.26   29.40
  -2  -3  -5  454.35   28.50
   2  -3   5  370.26   29.60
   2  -3   5  406.46   30.40
   2   3   7   50.19    8.80
   2   3   7   35.20    7.20
   2   3   7   36.30    6.90
   2   3   7   33.20    5.80
  -2   3  -7   31.30    5.40
   2   3   7   45.00    7.50
  -2   3  -7   41.20    7.50
  -2   3  -7   35.30    5.80
  -2   3  -7   37.60    8.30
   2  -3   7   36.40    6.00
   2  -3   7   55.69    7.60
   2  -3   7   31.20    5.20
  -2  -3  -7   40.60    5.80
  -2  -3  -7   39.90    6.90
   2  -3   7   32.10    6.30
   2   3   9   79.69    6.90
   2   3   9   75.29    6.80
  -2   3  -9   82.59    8.60
   2  -3   9   82.99    6.50
   2  -3   9   76.29    6.80
   2  -3   9   78.49    9.20
   2   4  -8  135.69   11.50
   2   4  -8  147.59   10.60
  -2  -4   8  173.88   11.40
  -2  -4   8  122.39   14.20
   2  -4  -8  141.89   10.70
   2  -4  -8  132.29   10.90
   2   4  -6  624.44   41.80
  -2   4   6  581.84   42.80
  -2   4   6  535.35   42.80
   2   4  -6  590.64   43.50
  -2   4   6  586.34   44.10
   2   4  -6  615.14   42.20
  -2  -4   6  644.04   42.40
  -2  -4   6  635.74   42.70
   2  -4  -6  655.03   42.00
   2  -4  -6  628.74   41.90
   2   4  -4  653.23   44.30
   2   4  -4  646.74   44.50
   2   4  -4  666.13   44.40
  -2  -4   4  668.03   44.60
   2  -4  -4  617.84   44.20
   2   4  -2 2729.03  183.78
  -2   4   2 2740.73  183.58
   2   4  -2 2674.63  183.98
  -2   4   2 2796.72  183.58
   2   4  -2 2721.23  183.98
  -2   4   2 2829.52  183.78
  -2  -4   2 2508.45  183.88
   2  -4  -2 3027.70  183.78
  -2  -4   2 2733.23  183.88
  -2  -4   2 2616.14  183.88
  -2  -4   2 2775.42  183.88
  -2  -4   2 2641.54  183.98
   2   4   0  330.17   24.40
  -2   4   0  357.66   24.70
   2   4   0  403.06   24.50
  -2   4   0  366.06   24.20
  -2   4   0  364.66   24.90
   2  -4   0  375.86   24.50
  -2  -4   0  354.96   24.70
   2  -4   0  349.17   24.70
  -2  -4   0  317.97   24.30
  -2  -4   0  343.27   24.40
   2  -4   0  350.16   24.70
  -2  -4   0  386.86   24.40
  -2   4  -2 3001.20  190.68
  -2   4  -2 2974.80  190.68
  -2   4  -2 2459.55  190.18
  -2   4  -2 3162.38  190.08
  -2   4  -2 2644.44  190.38
   2  -4   2 2816.02  190.28
   2  -4   2 2818.52  190.38
  -2  -4  -2 2881.91  190.08
   2  -4   2 2658.13  190.28
   2  -4   2 2872.01  190.28
  -2   4  -4  707.23   43.40
  -2   4  -4  612.04   43.50
  -2   4  -4  603.84   43.50
   2  -4   4  674.93   44.40
   2  -4   4  660.53   43.30
  -2  -4  -4  548.45   43.30
  -2   4  -6  584.84   39.60
   2   4   6  552.74   40.30
  -2   4  -6  588.54   42.30
  -2   4  -6  637.74   40.00
   2   4   6  541.65   42.20
  -2   4  -6  566.04   40.00
   2   4   6  518.95   40.70
   2   4   6  522.95   40.80
   2   4   6  595.94   42.10
   2  -4   6  614.74   41.10
   2  -4   6  593.04   40.50
  -2  -4  -6  603.94   39.90
   2  -4   6  562.24   40.30
   2  -4   6  565.54   40.50
  -2   4  -8  152.88   12.40
   2   4   8  171.38   14.50
  -2   4  -8  147.49   11.60
   2   4   8  158.68   12.60
  -2   4  -8  162.98   14.30
   2   4   8  163.28   12.80
  -2  -4  -8  135.29   12.20
   2  -4   8  169.88   12.10
  -2  -4  -8  139.69   12.30
   2  -4   8  160.88   12.30
   2   5  -9  169.78   11.80
  -2   5   9  157.88   11.50
  -2  -5   9  143.09   12.90
   2   5  -7  219.88   17.10
   2   5  -7  188.38   15.00
  -2   5   7  187.78   16.10
   2   5  -7  178.28   15.60
  -2   5   7  219.68   15.90
   2  -5  -7  227.18   15.20
  -2  -5   7  211.28   15.70
   2  -5  -7  215.28   15.20
  -2   5   5  589.04   44.20
   2   5  -5  607.54   42.10
   2   5  -5  557.54   43.40
  -2   5   5  619.84   45.50
   2   5  -5  641.14   41.90
   2   5  -5  622.94   41.60
   2   5  -5  602.24   50.59
  -2   5   5  534.95   42.60
   2  -5  -5  628.94   41.60
  -2  -5   5  684.33   42.50
  -2  -5   5  576.54   42.70
  -2  -5   5  632.64   42.00
   2   5  -3  983.70   65.99
   2   5  -3  992.20   66.19
  -2  -5   3  876.91   66.39
  -2  -5   3  945.01   66.39
  -2  -5   3  985.20   66.69
   2  -5  -3 1054.09   66.09
   2  -5  -3  929.91   65.79
  -2  -5   3 1009.50   66.59
  -2  -5   3 1009.60   66.59
  -2   5   1  940.11   62.29
  -2   5   1  924.61   62.79
   2   5  -1 1037.00   62.19
   2   5  -1 1003.60   62.49
  -2  -5   1  908.41   62.49
  -2  -5   1  862.11   62.49
   2  -5  -1  925.11   62.69
  -2  -5   1  815.12   62.49
  -2  -5   1  898.41   62.69
   2  -5  -1  937.21   62.69
   2  -5  -1  965.10   62.39
  -2  -5   1  842.32   63.09
  -2   5  -1  896.31   62.39
  -2   5  -1  899.11   62.89
  -2  -5  -1  899.51   62.19
   2  -5   1  903.51   62.59
  -2  -5  -1  908.21   62.59
  -2  -5  -1 1033.70   62.29
   2  -5   1  872.51   62.69
   2  -5   1  957.10   62.59
  -2   5  -3  880.91   65.79
  -2   5  -3  912.51   65.79
  -2  -5  -3 1055.49   65.99
   2  -5   3  959.40   66.29
   2  -5   3  961.40   66.09
   2  -5   3 1025.00   65.99
   2  -5   3  970.10   66.19
  -2  -5  -3  992.40   65.59
   2   5   5  553.64   42.00
  -2   5  -5  584.84   38.40
  -2   5  -5  558.54   41.30
  -2   5  -5  577.04   38.60
   2   5   5  488.95   39.70
   2   5   5  551.44   41.40
   2   5   5  522.75   40.30
  -2   5  -5  646.94   38.50
   2  -5   5  549.25   39.40
   2  -5   5  602.64   40.20
   2  -5   5  510.45   39.60
   2  -5   5  580.64   38.30
   2  -5   5  506.95   39.40
  -2   5  -7  173.58   18.20
  -2   5  -7  184.98   15.30
   2   5   7  191.68   17.70
   2   5   7  233.08   17.80
  -2   5  -7  196.68   14.90
   2   5   7  194.38   15.90
   2   5   7  196.78   16.40
  -2   5  -7  205.68   17.80
  -2  -5  -7  201.38   15.50
   2  -5   7  202.18   15.60
   2  -5   7  218.48   15.40
   2   5   9  142.39    9.90
   2   5   9  135.99    9.90
  -2   5  -9  142.69   10.30
   2  -5   9  118.99    9.70
   2  -5   9  114.39   11.20
   2   6  -8  258.07   19.70
  -2  -6   8  307.47   20.10
   2   6  -6  789.22   53.59
   2   6  -6  677.83   47.20
   2   6  -6  640.94   47.60
  -2   6   6  682.43   50.19
  -2   6   6  651.43   48.10
   2   6  -6  634.74   47.90
   2   6  -6  707.13   48.90
   2  -6  -6  796.32   47.30
  -2  -6   6  674.93   48.00
   2   6  -4  698.03   54.89
   2   6  -4  803.72   50.89
   2   6  -4  636.34   52.19
  -2   6   4  772.72   53.09
  -2   6   4  695.33   53.89
   2   6  -4  822.22   50.69
   2   6  -4  730.83   50.89
  -2  -6   4  722.63   53.19
  -2  -6   4  789.52   51.59
   2  -6  -4  779.02   50.49
  -2  -6   4  730.53   51.19
   2   6  -2  232.28   13.90
   2  -6  -2  222.98   14.80
  -2  -6   2  181.08   15.00
  -2  -6   2  183.48   14.80
  -2  -6   2  188.28   15.00
  -2  -6   2  180.18   14.50
  -2  -6   2  182.08   14.40
  -2  -6   2  197.98   14.70
   2   6   0 3668.33  225.58
  -2  -6   0 3369.56  225.48
   2  -6   0 3467.75  225.58
   2  -6   0 3384.06  225.88
  -2  -6   0 3381.06  225.48
  -2  -6   0 2928.21  225.38
   2  -6   0 3387.06  225.68
  -2  -6   0 3403.56  225.88
  -2  -6   0 3002.50  225.38
   2  -6   0 3557.34  225.38
  -2   6  -2  173.28   15.50
  -2  -6  -2  228.68   14.10
   2  -6   2  190.38   15.10
  -2  -6  -2  211.18   15.00
   2  -6   2  190.28   15.10
   2  -6   2  203.28   15.20
   2  -6   2  197.38   14.70
   2  -6   2  192.68   14.70
   2   6   4  555.84   47.50
  -2   6  -4  690.13   45.90
   2   6   4  621.74   48.90
  -2   6  -4  605.64   48.40
   2   6   4  694.43   52.69
  -2   6  -4  718.13   45.70
   2  -6   4  717.83   46.00
   2  -6   4  631.44   46.80
   2  -6   4  726.63   47.40
   2  -6   4  701.33   47.90
   2   6   6  582.94   46.10
  -2   6  -6  672.73   44.90
   2   6   6  573.84   45.90
   2   6   6  750.22   47.20
  -2   6  -6  633.24   46.80
  -2   6  -6  647.94   45.30
   2   6   6  612.84   47.20
  -2   6  -6  754.12   45.40
   2  -6   6  645.94   45.70
   2  -6   6  667.73   45.40
  -2   6  -8  298.07   22.00
   2   6   8  301.97   21.50
   2   6   8  320.17   21.60
  -2   6  -8  276.57   20.80
   2  -6   8  299.17   21.20
  -2   7   7  713.03   43.10
   2   7  -7  532.95   42.40
  -2  -7   7  624.84   42.80
   2  -7  -7  615.04   42.30
   2   7  -5  229.38   17.20
  -2   7   5  200.98   20.90
   2   7  -5  248.08   16.80
   2   7  -5  255.87   24.90
   2   7  -5  227.18   20.10
  -2  -7   5  242.68   18.10
   2   7  -3  376.26   25.00
  -2   7   3  424.36   34.00
  -2  -7   3  322.47   27.10
  -2  -7   3  326.57   27.80
  -2  -7   3  346.17   25.90
  -2  -7   3  328.07   25.60
  -2  -7   3  366.96   25.80
   2  -7  -3  401.16   24.80
   2  -7  -1 2683.03  171.08
   2  -7  -1 2821.22  171.18
  -2  -7   1 2615.24  171.18
  -2  -7   1 2240.78  170.68
  -2  -7   1 2341.17  170.78
  -2  -7   1 2531.85  170.88
  -2  -7   1 2322.37  170.78
   2  -7  -1 2730.03  170.58
   2  -7   1 2463.05  163.08
   2  -7   1 2500.95  163.48
  -2  -7  -1 2654.13  163.68
  -2  -7  -1 2609.14  163.08
   2  -7   1 2605.74  163.18
   2  -7   1 2461.05  163.58
   2  -7   1 2125.69  163.28
  -2  -7  -1 2270.47  162.88
  -2  -7  -1 2120.69  162.88
  -2   7  -3  316.17   23.60
   2  -7   3  345.67   24.20
   2  -7   3  320.87   23.70
   2  -7   3  337.57   25.60
  -2  -7  -3  344.77   23.40
   2  -7   3  319.47   25.60
  -2  -7  -3  341.47   25.10
   2  -7   3  341.37   24.00
   2   7   5  219.58   22.30
  -2   7  -5  233.88   16.50
  -2   7  -5  250.97   25.80
  -2   7  -5  251.07   17.30
  -2   7  -5  195.28   20.90
   2  -7   5  198.08   17.90
   2  -7   5  230.98   17.10
   2  -7   5  216.48   19.90
   2   7   7  621.54   42.90
   2   7   7  539.45   45.20
  -2   7  -7  649.04   43.30
   2   7   7  597.64   43.10
  -2   7  -7  641.84   42.00
   2  -7   7  632.84   42.70
   2   8  -8   68.59    6.80
  -2   8   8   53.29    5.90
   2   8  -8   62.49    8.00
  -2  -8   8   57.79   10.80
   2   8  -6  348.57   25.60
   2   8  -6  296.17   24.70
  -2   8   6  349.96   24.60
   2   8  -6  404.56   29.40
  -2   8   6  356.96   27.00
  -2  -8   6  319.97   24.60
  -2   8   4  556.24   43.70
   2   8  -4  611.54   44.60
   2   8  -4  660.43   41.30
  -2   8   4  652.83   44.20
   2   8  -4  553.44   42.90
  -2   8   4  522.05   42.30
  -2  -8   4  626.04   42.60
  -2  -8   4  602.14   42.20
  -2  -8   4  628.14   42.00
   2  -8  -2  676.83   45.10
  -2  -8   2  582.74   44.40
  -2  -8   2  634.34   44.00
  -2  -8   2  657.93   44.10
  -2  -8   2  662.63   45.00
  -2  -8   2  637.04   45.20
  -2  -8   2  627.14   44.20
   2  -8   0    0.60    3.00
   2  -8   0    4.30    1.60
   2  -8   0   -0.60    2.10
   2  -8   0    0.30    2.00
  -2  -8   0    1.20    2.30
  -2  -8   0    0.00    2.00
  -2  -8   0    2.40    2.30
  -2  -8   0   -2.10    4.20
   2  -8   0    5.40    3.90
   2  -8   2  650.03   45.10
  -2  -8  -2  658.23   44.90
   2  -8   2  649.14   45.30
   2  -8   2  660.03   45.00
   2  -8   2  624.84   46.20
   2  -8   2  681.13   45.90
  -2  -8  -2  670.23   46.10
   2   8   4  546.45   41.20
   2   8   4  595.24   43.30
   2   8   4  563.54   42.30
  -2   8  -4  551.24   41.50
  -2   8  -4  566.34   42.30
   2   8   4  532.35   41.50
   2  -8   4  578.44   39.70
   2  -8   4  621.74   40.00
   2  -8   4  545.75   40.10
  -2   8  -6  324.77   28.00
   2   8   6  291.77   23.70
  -2   8  -6  327.17   22.80
  -2   8  -6  320.67   25.00
  -2   8  -6  366.66   23.40
   2   8   6  324.17   26.20
   2   8   6  307.07   24.50
   2  -8   6  321.27   23.60
   2   8   8   53.39    6.60
  -2   8  -8   62.49    6.70
   2   8   8   49.80    5.50
   2  -8   8   48.50    5.30
  -2   9   7  219.38   15.70
   2   9  -7  192.78   20.80
   2   9  -7  216.68   16.20
   2   9  -5  502.45   36.50
   2   9  -5  569.64   35.20
   2   9  -5  541.85   39.10
  -2   9   5  535.75   38.00
  -2   9   5  474.05   35.80
  -2   9   5  449.56   37.90
  -2  -9   5  481.75   36.50
  -2   9   3  610.94   45.70
   2   9  -3  625.74   46.50
   2   9  -3  567.14   46.10
  -2   9   3  701.83   47.00
  -2  -9   3  679.23   44.40
  -2  -9   3  644.54   44.70
  -2  -9   3  651.83   44.60
  -2   9   1  472.65   37.80
   2   9  -1  537.55   42.40
  -2   9   1  554.94   39.60
   2   9  -1  440.76   38.30
  -2   9   1  576.94   39.30
   2  -9  -1  586.74   35.40
   2  -9  -1  543.25   35.60
   2  -9  -1  557.04   36.10
  -2  -9   1  518.35   36.90
  -2  -9   1  489.15   35.80
  -2  -9   1  495.65   37.70
   2  -9  -1  545.15   37.70
  -2  -9   1  494.35   36.50
  -2  -9   1  449.46   36.30
  -2  -9   1  499.55   35.80
  -2   9  -1  414.86   37.70
   2   9   1  537.55   39.70
  -2   9  -1  447.16   40.20
   2   9   1  486.65   37.20
   2   9   1  568.54   37.10
   2  -9   1  506.05   34.70
   2  -9   1  497.75   36.60
  -2  -9  -1  474.85   35.00
  -2  -9  -1  489.45   34.50
   2  -9   1  520.85   34.70
   2  -9   1  517.95   35.90
  -2  -9  -1  541.95   34.90
  -2  -9  -1  514.65   36.70
   2  -9   1  510.45   35.30
  -2   9  -3  588.94   44.40
   2   9   3  543.35   44.90
   2   9   3  615.84   44.10
  -2   9  -3  560.74   44.50
   2   9   3  661.33   45.90
   2   9   3  588.64   44.60
   2  -9   3  566.84   43.20
   2  -9   3  671.33   42.50
   2  -9   3  675.13   42.80
   2  -9   3  634.74   42.80
   2   9   5  394.06   32.60
   2   9   5  491.35   34.80
   2   9   5  429.96   33.50
  -2   9  -5  493.85   35.50
   2   9   5  446.16   36.00
   2   9   5  463.65   35.20
  -2   9  -5  453.45   33.70
   2  -9   5  505.05   32.80
   2  -9   5  439.26   32.50
   2   9   7  187.98   15.00
   2   9   7  192.38   15.70
  -2   9  -7  202.68   15.90
  -2   9  -7  234.98   21.50
   2  -9   7  193.38   14.70
   2  10  -6   64.29    9.20
  -2  10   6   40.40    6.90
  -2  10   6   47.20   11.00
   2  10  -6   54.79    9.80
   2  10  -4  236.98   21.80
   2  10  -4  199.98   19.70
  -2  10   4  245.88   21.20
  -2  10   4  200.78   19.70
  -2 -10   4  225.18   18.70
  -2 -10   4  252.77   17.70
  -2 -10   4  244.78   19.60
  -2  10   2  804.92   60.09
  -2  10   2  938.91   61.69
   2  10  -2  822.72   60.59
   2  10  -2  825.82   64.69
  -2 -10   2  800.42   59.59
   2 -10  -2  987.50   58.49
  -2 -10   2  862.11   59.19
  -2 -10   2  846.82   58.99
  -2  10   0    5.70    7.70
  -2  10   0    2.60    6.40
   2  10   0    7.10    9.10
   2  10   0   12.90    7.60
   2  10   0   17.80    8.10
  -2  10   0    4.90    5.90
  -2  10   0   14.30    6.90
   2 -10   0    4.20    4.60
   2 -10   0    7.50    2.20
  -2 -10   0    4.40    3.20
   2 -10   0    7.10    2.40
  -2 -10   0    5.60    2.60
  -2  10  -2  791.42   58.49
   2  10   2  805.62   58.29
   2  10   2  891.21   60.29
  -2  10  -2  848.02   60.49
   2  10   2  878.71   58.39
   2 -10   2  715.53   57.69
  -2 -10  -2  792.62   56.49
   2 -10   2  877.01   56.99
   2 -10   2  853.51   56.79
   2 -10   2  854.51   57.49
  -2  10  -4  200.18   20.00
   2  10   4  215.08   21.30
   2  10   4  217.98   21.10
   2  10   4  217.38   21.40
   2  10   4  222.28   19.30
  -2  10  -4  220.18   20.50
   2 -10   4  215.58   17.60
   2 -10   4  197.18   17.70
   2 -10   4  250.17   17.40
  -2  10  -6   54.49    6.90
  -2  10  -6   43.30    9.10
   2  10   6   43.30    7.50
   2  10   6   45.70    7.00
   2 -10   6   55.29    7.30
  -2  11   7   32.30    8.20
   2  11  -5  244.28   20.10
   2  11  -5  245.18   21.80
  -2  11   5  240.58   21.20
  -2  11   5  275.37   21.30
  -2  11   3  766.32   55.69
   2  11  -3  789.82   56.39
   2  11  -3  732.43   61.19
  -2  11   3  886.91   57.29
   2 -11  -3  822.12   53.99
  -2 -11   3  732.53   55.49
  -2 -11   3  809.32   55.19
  -2 -11   3  806.92   54.59
  -2  11   1  329.97   26.10
  -2  11   1  379.16   28.50
  -2  11   1  329.07   27.90
   2  11  -1  351.86   31.40
  -2  11   1  301.37   26.60
   2  11  -1  337.47   27.40
   2  11  -1  326.67   26.70
   2 -11  -1  341.47   23.40
  -2 -11   1  318.97   23.90
  -2 -11   1  322.77   23.80
   2 -11  -1  330.37   23.50
  -2  11  -1  315.67   27.20
   2  11   1  378.26   26.40
  -2  11  -1  367.26   32.50
  -2  11  -1  381.36   27.60
   2  11   1  342.07   29.60
   2  11   1  354.96   27.20
   2 -11   1  354.96   24.50
   2 -11   1  361.76   26.20
  -2 -11  -1  312.97   24.30
  -2 -11  -1  293.27   24.80
   2 -11   1  344.07   24.40
   2  11   3  778.42   53.79
  -2  11  -3  723.03   53.29
   2  11   3  733.43   53.09
   2  11   3  752.72   54.79
   2 -11   3  725.23   52.59
   2 -11   3  836.62   52.49
   2 -11   3  808.12   51.79
   2 -11   3  664.03   52.39
  -2  11  -5  244.48   18.70
   2  11   5  189.98   20.80
   2  11   5  236.88   19.80
   2  11   5  281.27   27.60
  -2  11  -5  240.08   19.80
   2 -11   5  220.28   17.50
  -2  11  -7   21.50    3.80
  -2  11  -7   21.90    7.60
   2 -11   7   13.90    4.10
   2  12  -6  187.18   16.70
  -2  12   6  203.18   16.80
  -2  12   4   66.39   11.70
  -2  12   4   44.20   10.40
  -2  12   4   66.59    9.90
   2  12  -4   49.80    8.20
   2 -12  -4   57.19    7.00
  -2 -12   4   44.20    6.50
  -2 -12   4   61.59   10.90
  -2  12   2   24.40    6.20
  -2  12   2   15.60    6.50
  -2  12   2   22.90    7.20
   2  12  -2   26.50   10.50
   2  12  -2   11.50    6.80
   2  12  -2    4.90   10.60
  -2 -12   2   20.70    8.10
  -2 -12   2   14.20    4.50
   2 -12  -2   13.30    3.20
  -2 -12   2   17.50    3.70
   2 -12  -2   14.10    3.20
  -2  12   0  256.27   21.20
   2  12   0  259.57   25.20
   2  12   0  248.28   21.90
  -2  12   0  233.58   20.90
  -2  12   0  276.77   24.90
   2  12   0  243.38   22.30
  -2 -12   0  248.48   18.50
   2 -12   0  250.77   18.10
  -2 -12   0  240.98   18.60
   2 -12   0  243.28   18.30
  -2  12  -2   15.40    5.70
  -2  12  -2   24.20    8.40
   2  12   2   13.60    6.70
   2  12   2   27.30    7.40
   2  12   2   13.30    7.70
   2 -12   2   11.70    3.30
  -2 -12  -2   14.60    4.10
   2 -12   2   10.40    7.10
   2 -12   2    8.20    4.20
   2  12   4   55.79    8.80
   2  12   4   44.90    8.80
   2  12   4   28.80    6.80
   2 -12   4   51.39    9.00
   2 -12   4   35.80    5.60
  -2  12  -6  131.09   14.70
  -2  12  -6  158.78   13.80
  -2  13   5   15.10    6.00
  -2  13   5   23.80    6.60
  -2  13   5   16.60    5.50
   2  13  -5   20.60    6.10
  -2  13   3   61.69   12.40
  -2  13   3   48.10    8.70
   2  13  -3   45.20   12.30
  -2  13   3   49.30   10.70
   2  13  -3   50.09    7.80
   2 -13  -3   39.30    5.40
  -2 -13   3   43.50    8.80
  -2 -13   3   51.19    7.20
   2 -13  -3   53.69    6.40
  -2  13   1  796.12   54.89
   2  13  -1  789.42   57.89
   2  13  -1  796.52   54.79
   2  13  -1  796.32   55.39
  -2  13   1  681.43   55.79
  -2  13   1  870.21   56.69
   2 -13  -1  768.62   53.39
  -2 -13   1  790.02   53.69
   2 -13  -1  762.12   53.59
  -2 -13   1  780.12   54.09
   2  13   1  815.42   55.39
  -2  13  -1  746.03   54.69
  -2  13  -1  793.72   55.19
   2  13   1  812.12   57.49
   2  13   1  848.82   54.79
  -2  13  -1  801.82   57.79
   2 -13   1  766.12   53.69
  -2 -13  -1  771.72   53.89
   2 -13   1  774.42   54.09
  -2 -13  -1  730.33   53.69
  -2  13  -3   58.49    7.30
   2  13   3   33.10    6.70
   2  13   3   57.69    8.30
   2  13   3   33.70    8.30
   2 -13   3   49.10    9.60
   2 -13   3   53.69    7.20
   2  13   5   11.70    6.80
   2  13   5   23.10    7.90
  -2  13  -5   10.10    5.20
   2  14  -4  101.99   10.90
  -2  14   4   74.49   11.90
  -2  14   4   72.49   10.80
  -2  14   4   79.49    9.70
  -2 -14   4   95.29   10.10
  -2  14   2  276.07   21.30
  -2  14   2  301.97   23.10
   2  14  -2  259.17   26.00
  -2  14   2  239.98   23.00
   2  14  -2  297.57   21.90
   2 -14  -2  271.47   19.90
  -2 -14   2  284.57   20.90
   2 -14  -2  273.47   20.00
  -2 -14   2  282.47   20.20
  -2  14   0   59.79   13.70
   2  14   0   47.40    8.10
  -2  14   0   57.39    9.60
   2  14   0   29.80    9.10
  -2  14   0   56.19    7.20
   2  14   0   44.60    7.60
   2 -14   0   39.40    6.10
   2 -14   0   51.99    6.80
  -2 -14   0   47.10    7.10
  -2 -14   0   53.59    6.80
  -2  14  -2  289.07   21.70
  -2  14  -2  304.47   24.30
   2  14   2  289.77   23.80
   2  14   2  273.47   21.70
   2  14   2  266.37   22.10
   2 -14   2  281.07   21.10
  -2 -14  -2  265.07   20.50
   2 -14   2  275.87   20.10
  -2 -14  -2  259.97   20.80
   2  14   4   55.19    8.90
  -2  14  -4   87.09   10.10
   2  14   4   80.99   11.80
  -2  15   3   19.40    6.10
   2  15  -3   30.10    5.80
  -2  15   3   26.30    6.30
   2  15  -3   25.40    4.30
  -2  15   3   18.30    4.80
   2 -15  -3   17.10    5.30
  -2 -15   3   23.30    9.20
  -2 -15   3   25.50    4.50
   2 -15  -3   22.80    4.30
   2  15  -1  202.78   18.20
  -2  15   1  219.28   17.00
   2  15  -1  215.48   16.20
  -2  15   1  230.98   19.40
   2  15  -1  201.78   20.80
   2 -15  -1  202.68   15.30
  -2 -15   1  204.68   16.40
   2 -15  -1  185.08   15.80
  -2 -15   1  208.08   15.50
   2  15   1  202.48   17.70
  -2  15  -1  205.88   16.80
   2  15   1  223.28   20.30
  -2  15  -1  200.38   21.60
   2  15   1  226.88   17.00
  -2  15  -1  215.58   17.60
  -2 -15  -1  201.68   16.00
  -2 -15  -1  197.88   15.50
   2 -15   1  192.48   16.30
   2 -15   1  205.58   15.30
   2  15   3   15.10    7.10
   2  15   3   17.20    5.50
  -2  15  -3   28.70    5.40
   2 -15   3   19.70    4.70
  -2  16   2  228.68   21.70
   2  16  -2  291.77   19.60
  -2  16   2  289.37   21.40
   2  16  -2  235.78   23.40
  -2  16   2  297.27   20.20
  -2 -16   2  280.97   19.40
   2 -16  -2  255.67   19.30
  -2 -16   2  276.47   20.90
   2 -16  -2  278.77   20.00
  -2  16   0   30.10    7.70
   2  16   0   32.10    5.30
  -2  16   0   46.80    7.70
   2  16   0   47.70   10.90
   2 -16   0   40.70    5.10
  -2 -16   0   27.60    5.40
  -2 -16   0   33.60    5.40
   2 -16   0   39.10    7.00
   2  16   2  292.77   21.40
  -2  16  -2  320.67   21.20
   2  16   2  284.67   23.30
  -2 -16  -2  269.37   21.00
   2 -16   2  278.87   20.60
   2  17  -1   82.99   11.80
  -2  17   1   73.49    7.70
  -2  17   1   60.49   10.30
   2  17  -1   91.79    7.70
  -2 -17   1   72.79    6.90
   2 -17  -1   74.29    7.00
   2  17   1   83.59   10.50
   2  17   1   73.89    8.00
   2 -17   1   68.39    6.80
  -2 -17  -1   67.49    7.10
  -3   0   8    1.50    3.70
   3   0  -8   -0.90    4.90
   3   0  -8    1.50    3.80
  -3   0   8    0.60    3.60
  -3   0   8    2.50    4.70
   3   0  -8    0.50    2.50
   3   0  -6   -1.50    2.90
  -3   0   6   -4.30    4.50
  -3   0   6    0.00    5.10
   3   0  -6    5.40    6.00
  -3   0   6    2.90    4.20
  -3   0   6   -4.60    4.00
   3   0  -6    5.60    3.10
   3   0  -4   -0.90    2.20
   3   0  -4    0.80    2.80
   3   0  -4    2.70    3.00
  -3   0   2   -3.10    1.30
   3   0  -2   -5.10    1.60
  -3   0   2   -4.40    1.50
   3   0  -2   -4.00    1.50
   3   0  -2   -4.30    1.20
  -3   0   2   -5.10    1.20
  -3   0   2   -2.20    1.20
   3   0  -2   -4.20    0.90
  -3   0   0   -2.10    1.10
   3   0   0   -2.50    1.40
  -3   0  -2   -3.40    1.10
  -3   0  -2   -4.30    1.20
  -3   0  -2   -2.20    2.00
  -3   0  -4   -4.50    4.80
  -3   0  -4   -4.60    2.70
  -3   0  -4   -1.50    2.70
   3   0   6    8.80    5.80
   3   0   6    0.60    5.00
   3   0   6   10.50    4.60
   3   0   6   -2.50    4.80
  -3   0  -6   -3.00    3.30
  -3   0  -6   -0.90    4.10
   3   0   6   -6.00    5.70
  -3   0  -6  -18.20   11.50
  -3   0  -8    0.00    3.40
   3   0   8   -6.20    4.80
   3   0   8   -3.10    4.60
  -3   0  -8   -0.70    4.50
   3   0   8    0.30    3.90
   3   0   8    0.90    5.80
   3   0   8    2.70    4.00
  -3   0  -8    2.70    7.80
   3   1  -9   47.40    5.00
  -3   1   9   66.69    5.50
   3  -1  -9   51.49    4.90
  -3  -1   9   67.79    5.60
   3   1  -7  108.29    9.30
  -3   1   7  115.09   14.40
  -3   1   7  120.99   11.30
   3   1  -7  113.79   12.10
   3   1  -7  102.09    9.70
  -3   1   7  120.99   10.60
  -3   1   7  119.19   10.60
  -3  -1   7   98.79   14.40
  -3  -1   7  131.49   10.80
   3  -1  -7  128.09   12.20
  -3  -1   7  121.19   10.30
  -3  -1   7  131.59   10.30
   3  -1  -7  102.59    9.50
   3  -1  -7  109.69    9.30
   3   1  -5  201.78   20.50
  -3   1   5  208.88   17.60
  -3   1   5  194.08   17.90
  -3   1   5  236.78   17.20
   3   1  -5  245.98   16.20
   3   1  -5  196.78   16.80
   3   1  -5  240.78   16.10
  -3  -1   5  237.18   17.70
  -3  -1   5  222.08   17.60
   3  -1  -5  237.08   16.00
  -3  -1   5  196.88   17.30
   3  -1  -5  243.38   16.20
   3  -1  -5  215.18   18.70
   3   1  -3  186.68   13.70
  -3   1   3  189.98   14.20
   3   1  -3  190.28   13.50
   3   1  -3  195.38   14.20
  -3  -1   3  183.28   13.30
   3  -1  -3  180.08   13.80
  -3  -1   3  198.18   13.10
   3  -1  -3  190.88   13.20
  -3  -1   3  179.68   13.00
   3  -1  -3  173.38   13.30
   3  -1  -3  181.58   13.70
  -3  -1   3  193.08   14.20
  -3   1   1 2482.45  161.68
   3   1  -1 2311.57  161.58
  -3   1   1 2208.38  161.58
  -3   1   1 2409.86  161.48
   3   1  -1 2289.47  161.68
  -3   1   1 2504.45  161.48
   3   1  -1 2626.54  161.48
  -3   1   1 2438.86  161.58
   3  -1  -1 2368.16  161.68
  -3  -1   1 2355.46  161.58
   3  -1  -1 2303.87  161.38
  -3  -1   1 2530.85  161.58
  -3  -1   1 2385.06  161.58
  -3   1  -1 2395.86  157.78
  -3   1  -1 2438.16  157.98
  -3  -1  -1 2060.49  157.58
  -3  -1  -1 2381.56  157.68
   3  -1   1 2428.26  157.68
   3  -1   1 2357.46  157.78
  -3   1  -3  203.18   15.00
  -3   1  -3  190.18   13.60
  -3   1  -3  159.38   14.10
   3   1   3  200.88   13.70
  -3   1  -3  200.38   15.10
   3  -1   3  191.18   14.00
  -3  -1  -3  196.78   14.30
  -3  -1  -3  179.78   14.60
  -3  -1  -3  183.88   13.80
  -3  -1  -3  207.68   14.40
  -3   1  -5  200.78   15.50
   3   1   5  226.78   20.30
   3   1   5  196.28   17.80
  -3   1  -5  207.88   15.00
   3   1   5  208.28   17.40
   3   1   5  164.78   17.40
  -3   1  -5  215.48   15.50
   3   1   5  194.68   17.20
   3  -1   5  188.98   18.30
  -3  -1  -5  217.48   15.30
   3  -1   5  190.48   17.30
   3  -1   5  189.18   19.20
   3  -1   5  170.88   17.60
   3  -1   5  218.58   16.90
   3   1   7   89.99   14.10
   3   1   7  121.89   11.40
  -3   1  -7  121.29   17.00
   3   1   7   97.49   10.50
  -3   1  -7  102.39    9.60
   3   1   7  129.39   12.30
  -3   1  -7  105.39    9.80
   3   1   7   95.19   10.90
  -3  -1  -7  110.19    9.90
   3  -1   7   94.49   12.10
   3  -1   7  114.69   11.20
   3  -1   7  108.79   10.80
  -3  -1  -7  113.09   10.40
   3  -1   7  120.89   10.70
   3   1   9   65.69    5.90
   3   1   9   54.99    6.20
  -3   1  -9   64.49    8.90
   3   1   9   70.29    8.30
   3  -1   9   62.09    6.10
   3  -1   9   59.69    6.80
   3  -1   9   57.99    8.50
   3  -1   9   69.99    5.80
  -3   2   8  212.28   16.90
   3   2  -8  202.08   15.60
  -3   2   8  201.38   14.80
  -3   2   8  201.78   14.70
  -3  -2   8  210.28   14.70
   3  -2  -8  161.78   13.90
  -3  -2   8  212.28   15.00
  -3  -2   8  160.88   16.90
   3   2  -6  163.98   11.60
  -3   2   6  141.29   13.60
   3   2  -6  158.28   12.00
  -3   2   6  121.29   17.10
  -3   2   6  142.89   12.80
  -3   2   6  154.88   14.30
   3   2  -6  124.59   13.10
   3  -2  -6  159.58   11.80
  -3  -2   6  168.98   12.90
  -3  -2   6  147.19   13.30
  -3  -2   6  156.88   12.90
   3  -2  -6  166.78   11.80
   3   2  -4  110.19    8.50
   3   2  -4   98.59    9.30
   3   2  -4  116.69    9.00
   3  -2  -4  105.09    8.40
  -3  -2   4  116.19    8.80
   3  -2  -4  101.99    9.30
   3  -2  -4  100.39   10.80
  -3   2   2  498.25   33.70
  -3   2   2  502.75   33.30
   3   2  -2  502.65   33.40
   3   2  -2  464.45   33.50
   3   2  -2  479.15   33.60
   3   2  -2  514.55   33.30
  -3  -2   2  502.85   33.60
   3  -2  -2  492.15   33.30
  -3  -2   2  465.65   33.40
   3  -2  -2  444.36   33.60
  -3  -2   2  456.35   33.40
   3  -2  -2  500.45   33.30
   3  -2  -2  540.35   33.00
   3   2   0 7270.77  483.65
   3   2   0 6903.51  483.65
   3   2   0 7070.19  483.65
  -3   2   0 7377.76  483.75
   3  -2   0 7402.26  483.85
  -3   2  -2  515.15   35.60
  -3   2  -2  570.04   35.00
  -3   2  -2  521.15   35.60
   3  -2   2  493.35   35.20
   3  -2   2  524.45   35.40
   3  -2   2  499.65   35.10
  -3  -2  -2  475.05   34.90
  -3  -2  -2  526.25   35.00
  -3   2  -4   87.69    9.40
  -3   2  -4  102.49    8.20
  -3   2  -4   99.59    8.80
  -3  -2  -4  115.19    9.70
   3   2   6  153.68   13.00
   3   2   6  158.58   13.00
  -3   2  -6  116.49   19.80
   3   2   6  150.58   16.10
  -3   2  -6  143.39   11.30
   3   2   6  113.29   13.70
  -3   2  -6  137.09   11.50
   3   2   6  128.99   13.40
  -3   2  -6  134.79   12.20
   3   2   6  111.89   17.40
  -3  -2  -6  144.79   11.90
   3  -2   6  140.99   14.80
  -3  -2  -6  136.49   12.80
   3  -2   6  142.09   13.00
   3  -2   6  127.19   14.10
  -3   2  -8  146.29   13.00
   3   2   8  152.08   12.80
  -3   2  -8  160.88   12.30
   3   2   8  177.78   15.30
   3   2   8  168.18   13.40
   3   2   8  161.58   13.20
   3   2   8  177.68   14.40
  -3   2  -8  170.28   15.50
   3  -2   8  143.09   15.90
  -3  -2  -8  156.78   12.60
  -3  -2  -8  152.78   12.90
   3  -2   8  184.28   13.90
   3  -2   8  159.98   13.00
   3  -2   8  165.28   13.20
   3  -2   8  179.78   13.00
  -3  -3   9  229.88   17.40
   3   3  -7  179.58   14.60
  -3   3   7  225.18   15.70
   3   3  -7  220.28   16.70
  -3   3   7  210.78   18.00
  -3   3   7  209.68   15.70
   3   3  -7  169.98   15.00
   3  -3  -7  196.78   14.80
   3  -3  -7  197.98   14.80
  -3  -3   7  211.08   15.40
  -3   3   5   62.39    9.00
  -3   3   5   59.29    7.20
  -3   3   5   47.90    7.50
   3   3  -5   55.09    5.80
   3   3  -5   50.59    7.30
  -3   3   5   46.00    7.40
   3   3  -5   61.39    6.00
   3   3  -5   48.80    6.60
   3  -3  -5   42.80    5.50
   3  -3  -5   60.09    6.70
  -3  -3   5   41.00    7.00
  -3  -3   5   43.00    7.60
  -3  -3   5   39.70    7.10
   3   3  -3 2128.09  144.69
   3   3  -3 2058.79  144.29
   3   3  -3 2184.78  144.09
  -3   3   3 2155.98  144.19
   3   3  -3 2109.49  144.09
   3  -3  -3 2350.56  143.79
  -3  -3   3 2177.98  144.19
  -3  -3   3 2136.49  144.59
  -3  -3   3 2115.89  144.29
   3  -3  -3 2168.78  143.99
  -3  -3   3 2161.08  144.49
   3  -3  -3 2129.29  144.49
  -3  -3   3 1951.60  144.39
  -3   3   1 2128.19  138.09
  -3   3   1 2022.00  137.69
   3   3  -1 2002.60  137.89
   3   3  -1 1977.10  137.89
  -3   3   1 2178.68  137.89
   3   3  -1 2248.38  137.89
  -3   3   1 2014.90  137.99
  -3  -3   1 1930.11  137.89
  -3  -3   1 1880.71  138.09
   3  -3  -1 1987.80  138.09
  -3  -3   1 2132.39  137.99
   3  -3  -1 2147.59  138.09
  -3  -3   1 1982.80  137.99
  -3   3  -1 2142.19  142.59
  -3   3  -1 2115.89  142.69
  -3  -3  -1 2256.27  142.39
   3  -3   1 2081.69  142.59
   3  -3   1 2104.39  142.49
  -3  -3  -1 1993.70  142.19
  -3   3  -3 2341.97  148.99
  -3   3  -3 2319.77  149.99
  -3   3  -3 1993.40  149.09
  -3   3  -3 1994.50  149.59
   3  -3   3 2136.39  148.99
  -3  -3  -3 2475.15  148.89
   3  -3   3 2251.87  149.39
   3  -3   3 2189.28  149.19
   3   3   5   35.30    9.70
  -3   3  -5   43.00    8.70
  -3   3  -5   52.79    6.00
   3   3   5   49.90    8.20
   3   3   5   34.30    6.70
   3   3   5   44.70    7.10
   3   3   5   48.60    8.80
  -3   3  -5   43.40    6.70
  -3   3  -5   49.99    5.60
   3   3   5   31.40    6.60
   3  -3   5   60.89    7.70
   3  -3   5   40.30    6.90
   3  -3   5   47.60    6.60
   3  -3   5   39.10    9.50
  -3  -3  -5   37.50    7.40
   3  -3   5   49.00    7.30
  -3   3  -7  177.18   14.40
   3   3   7  158.48   14.80
  -3   3  -7  188.48   14.80
   3   3   7  189.88   17.60
   3   3   7  181.38   15.50
  -3   3  -7  190.68   18.60
   3   3   7  195.08   15.90
   3   3   7  192.88   16.80
   3  -3   7  195.68   15.90
   3  -3   7  190.58   15.90
   3  -3   7  199.58   15.20
  -3  -3  -7  192.38   15.60
   3  -3   7  203.18   15.20
  -3  -3  -7  191.08   15.00
  -3   3  -9  183.28   14.20
   3   3   9  187.88   13.50
   3   3   9  193.88   13.50
   3  -3   9  165.88   13.40
   3  -3   9  197.38   13.20
   3  -3   9  184.98   14.80
  -3   4   8  270.27   16.60
   3   4  -8  227.48   15.70
   3   4  -8  200.38   16.60
   3  -4  -8  211.58   15.70
  -3  -4   8  227.78   18.50
   3  -4  -8  200.88   15.90
  -3   4   6   -3.10    5.00
   3   4  -6    6.30    5.50
  -3   4   6    3.60    4.20
  -3   4   6    3.50    4.80
   3   4  -6    6.60    2.90
   3   4  -6   -1.10    5.00
   3   4  -6    3.10    4.30
  -3   4   6    6.80    9.40
  -3  -4   6    3.10    5.20
   3  -4  -6    4.40    3.50
   3  -4  -6    3.80    3.50
  -3  -4   6   13.00    4.40
  -3  -4   6   -5.20    5.50
   3   4  -4  863.91   56.59
   3   4  -4  772.72   56.89
   3   4  -4  856.71   56.69
  -3  -4   4  816.02   56.89
   3  -4  -4  844.02   56.49
   3  -4  -4  853.51   57.39
   3   4  -2 1136.39   70.49
   3   4  -2 1008.30   70.59
  -3   4   2 1040.00   70.49
  -3   4   2 1040.60   70.79
   3  -4  -2 1084.59   70.69
   3  -4  -2  985.10   70.79
  -3  -4   2  966.50   70.69
   3  -4  -2 1201.38   70.39
  -3  -4   2 1012.40   70.79
  -3  -4   2 1037.70   70.79
  -3  -4   2  954.00   70.69
  -3   4   0   39.40    5.90
   3   4   0   38.50    4.00
  -3   4   0   36.10    5.90
  -3   4   0   36.90    3.10
   3   4   0   28.10    4.20
   3  -4   0   36.30    4.60
  -3  -4   0   37.30    3.50
  -3  -4   0   30.70    3.90
   3  -4   0   30.80    4.60
  -3  -4   0   36.90    3.60
   3  -4   0   39.50    4.10
  -3   4  -2 1011.20   69.49
  -3   4  -2  902.31   68.89
  -3   4  -2  944.01   68.99
  -3   4  -2 1039.40   69.59
  -3  -4  -2 1078.49   68.49
  -3  -4  -2 1097.39   68.59
   3  -4   2 1011.50   68.89
   3  -4   2 1035.00   68.89
  -3  -4  -2 1029.90   68.39
   3  -4   2 1009.70   68.99
   3  -4   2 1005.30   68.89
  -3   4  -4  747.43   52.29
  -3   4  -4  743.43   52.29
  -3   4  -4  883.01   52.19
  -3  -4  -4  642.34   52.19
   3  -4   4  811.32   52.09
  -3   4  -6    7.10    4.20
   3   4   6   10.20    5.10
   3   4   6   12.40    5.10
   3   4   6   11.40    6.60
   3   4   6   13.10    6.80
  -3   4  -6   -0.80    4.50
   3   4   6    4.90    7.10
  -3   4  -6    5.40    6.70
  -3   4  -6    1.80    3.20
   3  -4   6    4.30    4.60
  -3  -4  -6    3.10    5.60
   3  -4   6   -1.60    4.80
   3  -4   6    7.90    5.30
   3  -4   6   12.30    5.00
  -3   4  -8  219.08   16.60
  -3   4  -8  253.87   18.50
   3   4   8  254.77   18.40
   3   4   8  244.38   17.50
  -3   4  -8  205.18   17.20
   3   4   8  235.98   17.40
   3  -4   8  257.37   16.90
   3  -4   8  226.78   17.10
  -3  -4  -8  202.48   17.20
   3   5  -7  190.28   17.00
   3   5  -7  240.08   18.00
  -3   5   7  246.78   17.20
   3   5  -7  201.48   16.20
  -3   5   7  230.38   17.30
  -3  -5   7  246.88   17.00
   3  -5  -7  233.38   16.30
   3  -5  -7  237.98   16.40
   3   5  -5  277.07   19.50
   3   5  -5  239.88   22.30
  -3   5   5  277.37   23.20
  -3   5   5  242.68   20.90
  -3   5   5  298.07   24.80
   3   5  -5  301.57   32.10
   3   5  -5  249.88   20.10
   3   5  -5  284.77   19.80
  -3  -5   5  269.47   21.30
  -3  -5   5  271.47   20.30
   3  -5  -5  311.87   19.50
   3  -5  -5  299.27   19.90
   3   5  -3  294.57   18.70
   3   5  -3  282.97   18.50
   3   5  -3  253.77   18.60
  -3  -5   3  239.08   19.40
   3  -5  -3  273.87   19.00
  -3  -5   3  244.48   19.50
  -3  -5   3  252.27   20.20
  -3  -5   3  256.87   19.60
  -3  -5   3  246.68   19.60
  -3  -5   3  245.48   18.80
   3  -5  -3  293.97   18.30
  -3   5   1 2121.49  145.69
  -3   5   1 2218.98  145.19
   3   5  -1 2369.86  145.09
   3  -5  -1 2193.08  145.59
  -3  -5   1 2087.79  145.39
  -3  -5   1 2112.49  145.59
   3  -5  -1 2198.18  145.59
  -3  -5   1 2103.19  145.39
   3  -5  -1 2207.28  145.29
  -3  -5   1 1959.80  145.29
  -3   5  -1 2116.79  146.19
   3  -5   1 2098.59  146.39
  -3  -5  -1 2087.09  145.99
   3  -5   1 2151.48  146.49
  -3  -5  -1 2393.26  146.09
   3  -5   1 2173.48  146.29
  -3   5  -3  219.98   17.40
  -3   5  -3  229.08   17.50
   3  -5   3  267.97   18.30
  -3  -5  -3  248.88   17.00
  -3  -5  -3  234.58   18.00
   3  -5   3  238.68   18.80
   3  -5   3  236.88   18.50
   3   5   5  218.38   20.40
  -3   5  -5  209.48   22.70
   3   5   5  262.87   22.20
  -3   5  -5  256.47   17.60
  -3   5  -5  243.38   17.90
   3   5   5  232.08   19.80
   3   5   5  277.97   24.60
   3  -5   5  221.78   19.50
   3  -5   5  260.47   20.30
   3  -5   5  221.38   20.20
   3  -5   5  242.18   19.20
  -3   5  -7  219.48   15.50
   3   5   7  198.58   16.40
   3   5   7  193.88   18.00
  -3   5  -7  197.48   16.00
  -3   5  -7  217.08   18.70
   3   5   7  230.88   18.30
   3   5   7  214.48   17.00
   3  -5   7  206.58   16.20
  -3  -5  -7  213.88   16.40
   3  -5   7  206.88   15.90
   3  -6  -8  151.48   12.00
   3  -6  -8  158.68   11.60
  -3  -6   8  181.28   15.10
  -3   6   6  108.99   10.60
   3   6  -6   89.69   10.10
   3   6  -6   93.99   16.30
  -3   6   6  130.59   13.50
  -3   6   6  102.19   14.90
   3   6  -6  102.89   12.60
   3   6  -6   99.19    8.80
   3  -6  -6  116.09    8.90
   3  -6  -6  129.49    9.10
  -3  -6   6   97.79   10.60
   3   6  -4  383.16   24.10
  -3   6   4  345.37   28.80
   3   6  -4  387.16   24.50
   3   6  -4  323.87   24.30
  -3   6   4  377.96   27.40
   3   6  -4  323.67   30.90
   3   6  -4  301.17   26.60
  -3  -6   4  342.77   25.50
  -3  -6   4  325.07   24.80
  -3  -6   4  331.77   27.50
   3   6  -2  651.83   40.40
  -3  -6   2  569.44   40.80
  -3  -6   2  588.44   40.90
  -3  -6   2  538.25   40.80
  -3  -6   2  570.24   41.10
  -3  -6   2  586.74   40.90
   3  -6  -2  648.24   41.10
  -3  -6   2  588.64   41.10
  -3   6   0   91.29    5.90
  -3   6   0   70.89    6.40
  -3  -6   0   77.19    7.90
   3  -6   0   62.09    7.80
  -3  -6   0   70.99    7.20
  -3  -6   0   77.69    7.10
   3  -6   0   97.19    6.70
   3  -6   0   76.79    7.90
   3  -6   0   88.19    7.30
  -3  -6   0   74.99    7.20
  -3  -6   0   83.49    6.70
  -3   6  -2  518.75   40.50
   3  -6   2  558.44   40.30
   3  -6   2  592.84   40.40
  -3  -6  -2  637.24   40.00
  -3  -6  -2  606.94   40.70
   3  -6   2  570.74   40.30
   3  -6   2  621.54   40.60
   3  -6   2  582.84   40.80
  -3   6  -4  278.47   29.00
  -3   6  -4  320.57   21.10
   3   6   4  274.67   27.00
  -3   6  -4  316.67   21.30
   3   6   4  299.27   25.70
   3   6   4  245.48   23.20
  -3   6  -4  304.77   25.60
   3   6   4  274.97   23.80
   3  -6   4  315.67   23.90
   3  -6   4  319.87   26.70
   3  -6   4  235.78   23.60
   3  -6   4  297.07   22.80
  -3  -6  -4  290.37   21.90
   3  -6   4  321.77   21.10
  -3   6  -6   95.09   14.50
   3   6   6   86.29   11.80
  -3   6  -6   93.39    8.30
  -3   6  -6   89.99    9.40
  -3   6  -6  105.49    8.90
   3   6   6   74.69   10.20
   3   6   6   93.69   14.50
   3   6   6   73.59   10.00
   3  -6   6   93.49   10.70
   3  -6   6   71.29   10.60
   3  -6   6   86.59    9.70
   3   6   8  212.88   15.30
  -3   6  -8  214.78   15.90
  -3   6  -8  183.98   14.40
   3   6   8  210.38   15.20
   3  -6   8  191.88   14.80
   3   7  -7  127.89   24.90
  -3   7   7  187.28   17.40
   3   7  -7  170.98   14.20
  -3   7   7  178.58   13.20
   3  -7  -7  145.19   12.20
   3  -7  -7  164.58   12.30
  -3  -7   7  169.88   12.90
   3   7  -5  973.10   68.09
   3   7  -5  850.81   64.79
  -3   7   5  908.71   65.19
  -3   7   5 1011.60   67.19
   3   7  -5  922.11   65.69
   3   7  -5 1043.00   64.39
  -3   7   3  155.48   16.20
  -3   7   3  133.29   17.30
   3   7  -3  111.29   17.50
   3   7  -3  129.39   14.50
   3   7  -3  139.09   10.00
  -3  -7   3  132.49   11.60
  -3  -7   3  124.09   11.00
  -3  -7   3  130.59   11.50
  -3  -7   3  132.19   16.60
  -3  -7   3  133.79   15.80
  -3  -7   1  490.15   34.30
  -3  -7   1  428.86   34.30
  -3  -7   1  511.35   34.50
   3  -7  -1  540.95   35.00
  -3  -7   1  485.05   34.20
  -3  -7   1  490.05   34.90
   3  -7  -1  521.25   34.80
  -3  -7   1  444.46   34.30
   3  -7  -1  550.04   34.20
  -3  -7  -1  510.15   34.50
  -3  -7  -1  442.26   34.50
   3  -7   1  510.55   35.10
   3  -7   1  520.15   34.70
   3  -7   1  503.45   35.50
   3  -7   1  492.15   34.70
   3  -7   1  526.95   35.20
  -3  -7  -1  522.55   34.60
  -3  -7  -1  516.95   35.60
  -3   7  -3   98.59   18.40
  -3   7  -3  135.59   14.10
   3   7   3  109.39   16.00
   3   7   3  115.49   17.40
  -3   7  -3  102.59   18.30
  -3   7  -3  115.59   10.70
   3   7   3  118.39   17.00
   3  -7   3  148.09   15.00
   3  -7   3  131.69   11.70
   3  -7   3  138.59   14.10
   3  -7   3  127.59   15.00
  -3  -7  -3  109.29   10.60
  -3  -7  -3  128.29   14.40
   3  -7   3  129.49   10.50
   3  -7   3  125.39   11.20
  -3   7  -5  934.31   59.79
   3   7   5  746.63   60.09
  -3   7  -5  932.11   59.19
  -3   7  -5  864.31   60.99
   3   7   5  864.51   61.29
   3   7   5  816.12   60.59
  -3   7  -5  847.52   63.19
   3  -7   5  946.41   59.49
   3  -7   5  862.81   60.09
   3   7   7  158.98   14.70
   3   7   7  153.68   12.70
  -3   7  -7  138.89   14.20
   3   7   7  151.48   13.80
  -3   7  -7  155.78   11.20
   3  -7   7  122.29   11.80
   3   8  -8   73.69    8.80
  -3   8   8   94.39    7.20
   3   8  -8   89.59    7.80
   3   8  -6   20.50    7.40
  -3   8   6   37.40    6.00
   3   8  -6   47.10    8.70
  -3   8   6   39.60    7.90
   3   8  -6   31.60   10.20
   3  -8  -6   40.60    5.10
  -3   8   4  434.76   36.30
   3   8  -4  440.46   35.60
   3   8  -4  512.25   37.80
   3   8  -4  542.75   33.90
  -3   8   4  467.65   34.90
   3   8  -4  411.06   45.40
  -3   8   4  539.95   37.00
  -3  -8   4  525.75   34.70
  -3  -8   4  509.95   35.40
  -3  -8   4  490.95   35.00
  -3   8   2   10.10    5.80
  -3   8   2   22.10    7.80
   3   8  -2    0.00    8.00
   3  -8  -2   13.00    2.00
  -3  -8   2    9.80    6.90
  -3  -8   2   12.40    3.50
  -3  -8   2    1.20    4.10
  -3  -8   2    9.80    4.70
  -3  -8   2   10.30    3.20
   3  -8  -2   21.70    7.00
  -3  -8   2    9.40    3.10
   3  -8  -2   14.10    3.10
   3  -8   0  865.11   58.29
  -3  -8   0  826.32   57.79
  -3  -8   0  796.42   57.59
  -3  -8   0  856.91   57.89
   3  -8   0  843.72   58.59
  -3  -8   0  751.12   57.79
   3  -8   0  901.51   57.49
   3  -8   0  882.41   57.49
   3  -8   0  902.91   57.99
  -3   8  -2   12.60    7.20
   3   8   2   15.40   10.70
   3   8   2    3.10    7.30
   3   8   2   11.00    8.50
  -3   8  -2    3.40    5.90
  -3  -8  -2    8.10    7.00
   3  -8   2   13.20    6.80
   3  -8   2   11.00    2.80
   3  -8   2   11.20    3.40
   3  -8   2   12.10    3.70
   3  -8   2    9.20    2.70
  -3  -8  -2    7.00    3.20
   3   8   4  455.05   33.30
   3   8   4  416.06   32.60
   3   8   4  369.06   31.90
  -3   8  -4  448.86   33.40
   3   8   4  419.26   33.50
   3   8   4  419.86   36.00
  -3   8  -4  460.15   34.30
   3  -8   4  477.55   30.80
   3  -8   4  446.16   31.50
   3   8   6   19.90    4.90
  -3   8  -6   30.90    5.70
  -3   8  -6   32.20    4.80
  -3   8  -6   42.10    7.20
   3   8   6   35.90    5.90
   3   8   6   21.20    7.20
   3  -8   6   25.90    4.70
   3   8   8   82.19    7.50
   3   8   8   78.09    7.00
  -3   8  -8   79.69    7.70
   3  -8   8   77.19    6.70
   3   9  -7  353.96   27.10
   3   9  -7  319.67   25.90
  -3   9   7  294.27   26.10
  -3   9   7  348.67   23.50
   3   9  -7  355.56   23.90
   3   9  -5  878.11   58.09
   3   9  -5  784.72   55.99
  -3   9   5  877.11   57.79
  -3   9   5  772.22   55.69
   3   9  -5  804.72   55.29
  -3   9   5  729.23   57.09
  -3  -9   5  718.63   56.39
   3  -9  -5  922.01   54.99
   3   9  -3 1299.37  101.19
  -3   9   3 1692.93  102.89
   3   9  -3 1509.85  102.29
   3   9  -3 1387.16  105.69
  -3   9   3 1434.76  101.49
  -3  -9   3 1544.05  100.79
  -3  -9   3 1460.55  101.19
  -3  -9   3 1553.54  101.09
   3   9  -1  507.35   38.90
   3   9  -1  487.95   40.80
  -3   9   1  458.85   36.40
  -3   9   1  517.05   38.50
  -3   9   1  558.14   37.70
   3   9  -1  463.05   37.30
  -3   9   1  452.95   37.20
  -3  -9   1  447.66   35.50
   3  -9  -1  548.75   34.30
  -3  -9   1  467.55   34.70
  -3  -9   1  503.85   36.20
  -3  -9   1  459.25   35.20
  -3  -9   1  491.15   34.70
   3  -9  -1  531.65   35.30
   3  -9  -1  526.95   37.10
   3  -9  -1  551.24   34.20
  -3   9  -1  478.65   36.60
   3   9   1  501.45   38.90
  -3   9  -1  454.55   36.60
   3   9   1  472.75   36.40
   3   9   1  512.55   35.60
  -3   9  -1  402.26   38.50
   3  -9   1  515.85   34.40
   3  -9   1  516.25   35.20
   3  -9   1  512.05   33.60
   3  -9   1  503.35   34.90
  -3  -9  -1  465.25   33.50
  -3  -9  -1  437.16   34.20
  -3  -9  -1  530.75   34.10
   3  -9   1  495.95   33.60
  -3   9  -3 1376.66   96.99
   3   9   3 1450.15   96.89
   3   9   3 1418.06   96.99
   3   9   3 1304.37   96.59
  -3   9  -3 1308.77   96.79
   3   9   3 1435.56   98.29
   3  -9   3 1440.66   96.19
   3  -9   3 1552.24   95.79
   3  -9   3 1346.97   96.09
   3  -9   3 1468.75   96.09
   3   9   5  640.24   48.10
   3   9   5  669.33   49.00
  -3   9  -5  700.83   49.60
   3   9   5  725.13   49.00
   3   9   5  601.64   47.60
  -3   9  -5  704.03   48.40
   3  -9   5  673.93   47.50
   3  -9   5  755.82   47.80
  -3   9  -7  311.17   21.40
   3   9   7  270.57   20.80
   3   9   7  285.07   21.10
  -3   9  -7  299.87   26.40
   3  -9   7  285.07   20.60
   3  10  -6   36.90    8.80
   3  10  -6   37.60    5.40
  -3  10   6   33.00    7.40
  -3  10   6   40.40    6.70
  -3  10   6   47.10   10.00
   3 -10  -6   26.00    5.10
   3  10  -4  176.68   18.30
  -3  10   4  123.99   15.10
  -3  10   4  166.08   16.20
   3  10  -4  130.09   15.30
   3  10  -4  128.09   21.30
  -3 -10   4  131.69   15.10
  -3 -10   4  159.78   12.90
  -3 -10   4  142.39   14.50
   3 -10  -4  165.48   11.20
  -3  10   2  324.67   26.30
   3  10  -2  322.47   32.30
   3  10  -2  302.07   27.60
  -3  10   2  385.06   27.30
  -3  10   2  366.56   28.00
  -3 -10   2  285.07   25.10
   3 -10  -2  346.57   23.60
  -3 -10   2  325.87   24.40
  -3 -10   2  325.47   24.20
   3 -10  -2  376.36   23.50
   3  10   0  365.86   29.90
  -3  10   0  361.76   28.90
  -3  10   0  415.76   31.80
   3  10   0  378.56   29.70
   3  10   0  371.76   32.50
  -3  10   0  349.07   28.90
  -3  10   0  331.47   30.40
   3 -10   0  383.76   27.90
   3 -10   0  387.66   26.00
   3 -10   0  387.66   26.00
  -3 -10   0  355.86   26.50
  -3 -10   0  378.56   26.20
  -3  10  -2  342.77   27.60
   3  10   2  315.37   27.40
  -3  10  -2  319.87   25.90
   3  10   2  306.77   25.50
   3  10   2  294.07   27.10
   3  10   2  328.17   25.10
  -3 -10  -2  271.07   22.30
   3 -10   2  299.87   24.20
   3 -10   2  317.67   23.50
   3 -10   2  342.37   22.60
   3 -10   2  327.97   22.80
  -3  10  -4   98.19   15.10
  -3  10  -4  140.99   16.00
   3  10   4  128.49   14.50
   3  10   4  123.09   17.20
   3  10   4  121.89   15.10
   3  10   4  106.19   15.90
   3 -10   4  127.89   11.70
   3 -10   4  123.89   11.80
  -3  10  -6   43.30    7.90
   3  10   6   36.70    6.00
  -3  10  -6   29.70    5.70
   3  10   6   23.20    7.70
   3  10   6   26.70    5.30
   3 -10   6   29.50    4.70
  -3  11   7  120.59   11.20
   3  11  -7  108.89   12.30
   3  11  -5  266.27   21.60
   3  11  -5  243.48   20.40
  -3  11   5  276.57   20.70
  -3  11   5  246.78   21.20
   3 -11  -5  220.78   17.60
   3  11  -3  300.27   25.20
  -3  11   3  282.47   23.40
   3  11  -3  292.67   30.70
  -3  11   3  326.17   25.10
  -3 -11   3  286.37   23.50
  -3 -11   3  277.67   22.40
  -3 -11   3  292.27   21.60
   3 -11  -3  296.17   20.90
   3 -11  -3  309.07   20.80
   3  11  -1  528.25   37.90
  -3  11   1  550.74   38.30
  -3  11   1  471.35   36.20
   3  11  -1  495.55   40.70
   3  11  -1  483.55   36.80
  -3  11   1  453.55   37.50
  -3  11   1  449.36   36.00
   3 -11  -1  514.35   34.20
  -3 -11   1  491.15   34.80
   3 -11  -1  518.45   34.30
  -3 -11   1  506.75   34.70
  -3  11  -1  558.14   40.50
  -3  11  -1  460.55   35.60
   3  11   1  427.36   38.10
  -3  11  -1  470.75   35.70
   3  11   1  526.45   35.10
   3  11   1  484.25   35.90
   3 -11   1  519.95   33.70
   3 -11   1  435.96   34.60
   3 -11   1  496.75   33.50
  -3 -11  -1  461.35   33.50
   3 -11   1  500.75   35.20
  -3 -11  -1  451.55   34.00
   3  11   3  282.27   25.30
   3  11   3  295.77   23.60
   3  11   3  273.17   23.00
  -3  11  -3  284.87   23.90
   3 -11   3  301.17   22.00
   3 -11   3  294.87   20.80
   3 -11   3  255.27   21.70
   3  11   5  218.48   19.80
   3  11   5  192.28   21.60
   3  11   5  253.57   20.50
  -3  11  -5  225.98   18.60
  -3  11  -5  215.68   19.40
   3  11   5  216.78   19.10
   3 -11   5  219.38   17.00
  -3  11  -7   82.59    7.10
   3 -11   7   66.69    6.80
  -3  12   6   52.19    8.90
   3  12  -6   69.89    9.80
  -3  12   6   64.69    9.60
  -3  12   4  144.79   13.50
  -3  12   4  161.28   14.80
   3  12  -4  129.69   15.20
  -3  12   4  144.89   14.50
  -3 -12   4  139.09   12.20
   3 -12  -4  130.49   10.90
  -3 -12   4  129.69   17.00
   3  12  -2  412.06   30.60
  -3  12   2  402.86   30.90
   3  12  -2  393.06   32.70
  -3  12   2  450.25   31.50
   3  12  -2  375.76   34.70
  -3  12   2  397.76   29.50
  -3 -12   2  392.46   28.10
  -3 -12   2  389.86   28.60
   3 -12  -2  395.06   27.60
  -3 -12   2  360.66   30.80
   3 -12  -2  384.86   27.50
   3  12   0 1912.91  130.39
   3  12   0 1939.11  128.39
  -3  12   0 1898.91  127.99
   3  12   0 2060.99  127.59
   3  12   0 1845.62  127.59
  -3  12   0 1727.13  127.29
  -3  12   0 2067.09  129.59
  -3 -12   0 1816.12  126.89
  -3 -12   0 1826.52  127.09
   3 -12   0 1857.91  126.99
   3 -12   0 1700.23  127.69
   3 -12   0 1884.81  126.79
   3  12   2  406.86   32.30
  -3  12  -2  375.96   30.60
   3  12   2  408.16   29.40
   3  12   2  399.96   29.80
  -3  12  -2  395.56   29.70
   3 -12   2  402.86   27.60
  -3 -12  -2  377.16   27.70
   3 -12   2  358.76   28.80
   3 -12   2  377.26   29.70
   3 -12   2  399.16   28.20
   3  12   4  111.69   14.70
   3  12   4  106.39   12.10
  -3  12  -4  131.99   13.60
   3  12   4  106.49   13.70
   3 -12   4  105.89   10.70
  -3  12  -6   54.59    9.00
   3 -12   6   52.89    6.70
   3  13  -5  222.18   17.50
  -3  13   5  212.08   17.90
  -3  13   5  194.28   17.50
  -3  13   5  227.08   17.30
   3  13  -3  156.98   14.90
  -3  13   3  160.78   15.00
  -3  13   3  140.99   13.50
  -3  13   3  146.69   15.60
   3  13  -3  111.39   20.70
   3 -13  -3  145.19   11.60
   3 -13  -3  139.89   11.50
  -3 -13   3  151.08   12.30
  -3 -13   3  159.38   13.60
   3  13  -1  587.34   42.10
  -3  13   1  572.04   41.00
   3  13  -1  542.55   43.90
   3  13  -1  564.64   41.00
  -3  13   1  641.44   42.90
   3 -13  -1  551.24   39.50
  -3 -13   1  566.24   40.20
  -3 -13   1  571.54   39.90
   3 -13  -1  569.74   39.70
  -3  13  -1  535.55   39.10
   3  13   1  576.94   39.10
  -3  13  -1  579.54   39.70
  -3  13  -1  575.94   43.00
   3  13   1  558.14   42.30
   3  13   1  582.64   39.90
   3 -13   1  553.34   38.40
  -3 -13  -1  524.15   38.30
   3 -13   1  562.14   38.10
  -3 -13  -1  454.15   38.20
   3  13   3  148.19   14.50
  -3  13  -3  143.99   14.10
   3  13   3  118.49   13.60
   3  13   3  147.09   16.10
   3 -13   3  149.59   12.00
   3 -13   3  160.88   14.60
   3 -13   3  126.09   13.90
   3  13   5  167.58   18.30
   3  13   5  175.58   15.60
  -3  13  -5  189.68   15.00
   3  14  -4  185.38   14.20
  -3  14   4  140.09   14.90
  -3  14   4  175.18   14.40
  -3  14   4  144.89   13.10
   3 -14  -4  151.98   14.30
   3 -14  -4  142.89   12.50
  -3 -14   4  127.69   14.10
  -3  14   2  120.19   13.10
  -3  14   2   90.29   14.10
   3  14  -2  116.39   18.10
  -3  14   2  110.39   11.10
   3  14  -2  112.69   13.40
   3 -14  -2  105.89    9.40
   3 -14  -2  101.19    9.20
  -3 -14   2  111.89    9.70
  -3 -14   2  113.29   10.90
  -3  14   0  148.79   13.80
  -3  14   0  143.59   13.90
   3  14   0  158.98   13.10
   3  14   0  172.48   15.00
   3  14   0  147.19   17.60
  -3  14   0  146.29   17.30
   3 -14   0  144.29   12.30
  -3 -14   0  148.69   12.20
   3 -14   0  141.19   11.70
  -3 -14   0  151.98   12.60
  -3  14  -2  142.49   14.20
  -3  14  -2  104.09   12.00
   3  14   2  101.69   11.90
   3  14   2  118.99   14.70
   3  14   2  100.09   12.70
   3 -14   2  120.49    9.70
  -3 -14  -2   94.39   10.90
  -3 -14  -2   91.09   11.10
   3 -14   2  128.39   11.40
   3  14   4  135.59   20.80
  -3  14  -4  167.08   13.60
   3  14   4  147.99   15.40
   3  14   4  145.89   13.40
  -3  15   3  736.03   57.99
   3  15  -3  961.00   57.49
   3  15  -3  960.00   57.19
   3  15  -3  767.32   59.69
  -3  15   3  861.91   57.49
  -3  15   3  890.31   58.49
  -3 -15   3  799.22   56.99
   3 -15  -3  784.32   56.79
   3 -15  -3  767.62   56.99
   3  15  -1  720.53   49.99
   3  15  -1  677.33   51.79
  -3  15   1  736.73   49.50
  -3  15   1  770.82   50.99
   3  15  -1  738.53   49.20
   3 -15  -1  690.63   48.90
   3 -15  -1  690.73   48.60
  -3 -15   1  678.33   49.20
  -3 -15   1  701.63   48.80
  -3  15  -1  715.73   48.80
   3  15   1  670.73   50.79
  -3  15  -1  716.63   48.20
   3  15   1  723.33   49.10
   3  15   1  734.23   48.60
   3 -15   1  705.43   48.50
   3 -15   1  706.23   47.90
  -3 -15  -1  673.43   48.00
  -3 -15  -1  653.33   48.20
  -3  15  -3  901.41   56.39
   3  15   3  792.02   56.59
   3  15   3  780.92   57.89
   3 -15   3  808.22   55.99
  -3  16   2  120.49   12.10
   3  16  -2  134.89   10.10
  -3  16   2  124.89   10.40
   3  16  -2  100.19   15.10
  -3 -16   2  115.39    9.90
   3 -16  -2  125.59    9.70
   3  16   0   81.49    9.70
  -3  16   0   80.39    8.60
  -3  16   0   58.79   12.80
   3  16   0   82.69   11.90
   3  16   0   76.59    8.40
  -3 -16   0   75.99    8.60
   3 -16   0   76.99    7.10
  -3 -16   0   75.59    7.40
   3 -16   0   90.49    8.90
   3  16   2  108.19   11.70
   3  16   2  115.39   13.10
  -3  16  -2  121.29   10.90
   3  16   2  136.99   10.80
   3 -16   2  108.19    9.70
  -3 -16  -2  108.89   10.70
  -3  17   1   89.69   10.80
   3  17  -1   87.59    7.60
  -3  17   1   75.59    7.60
   3  17  -1   56.69   11.20
   3 -17  -1   75.09    7.10
  -3 -17   1   86.99    7.10
   3  17   1   89.39   10.70
   3  17   1   79.29    8.50
   3 -17   1   82.59    7.60
  -4   0   8  167.68   15.20
  -4   0   8  180.28   13.30
   4   0  -6 1122.69   72.69
   4   0  -6  956.80   73.89
  -4   0   6 1116.59   73.19
   4   0  -6 1045.00   73.39
  -4   0   6 1160.18   73.39
   4   0  -6 1031.10   72.79
   4   0  -4  348.07   26.20
   4   0  -4  372.36   25.40
   4   0  -4  382.26   25.50
   4   0  -2 1019.10   71.49
  -4   0   2 1055.29   71.39
  -4   0   2 1062.79   71.49
  -4   0   2 1100.59   71.59
   4   0  -2 1071.49   71.29
   4   0  -2 1053.69   71.59
  -4   0   2 1034.80   71.39
  -4   0   0 1121.29   74.59
   4   0   0 1089.99   74.69
  -4   0   0 1014.70   74.79
  -4   0   0 1037.40   74.59
  -4   0   0 1268.17   74.49
   4   0   2 1100.99   72.59
  -4   0  -2 1035.60   72.99
  -4   0  -2 1075.19   72.89
  -4   0  -2 1086.49   72.79
  -4   0  -4  324.67   23.30
  -4   0  -4  329.67   24.00
  -4   0  -4  332.57   23.10
   4   0   6  900.21   66.49
   4   0   6  901.01   66.19
   4   0   6 1004.60   66.29
  -4   0  -6  918.81   68.79
   4   0   6 1011.70   66.99
   4   0   6  979.90   66.29
  -4   0  -6  978.20   65.59
  -4   0  -6  991.00   65.79
  -4   0  -8  131.89   11.60
  -4   0  -8  159.18   16.90
   4   0   8  162.58   12.60
   4   0   8  153.88   11.80
   4   0   8  134.19   14.20
  -4   0  -8  130.39   10.90
   4   0   8  133.29   11.70
   4   0   8  138.99   11.60
   4   1  -9    6.70    2.40
   4   1  -9    3.20    3.30
  -4   1   9    8.30    2.50
  -4   1   9   -1.50    3.70
   4  -1  -9    8.10    3.50
   4  -1  -9    0.40    2.20
  -4  -1   9    1.50    2.90
  -4  -1   9    4.70    4.00
  -4   1   7  410.96   25.90
   4   1  -7  316.97   24.90
   4   1  -7  379.56   26.20
  -4   1   7  340.57   27.30
   4   1  -7  309.97   25.20
  -4   1   7  396.86   25.60
  -4  -1   7  408.96   25.80
   4  -1  -7  344.07   24.90
   4  -1  -7  312.67   25.10
   4  -1  -7  376.66   26.40
  -4   1   5 1277.67   87.99
   4   1  -5 1409.76   87.29
   4   1  -5 1370.36   87.39
   4   1  -5 1187.18   87.99
   4   1  -5 1173.68   88.09
  -4   1   5 1189.38   87.79
   4  -1  -5 1446.06   87.39
  -4  -1   5 1268.77   87.89
   4  -1  -5 1294.27   88.29
   4  -1  -5 1443.16   87.29
  -4  -1   5 1381.36   87.89
  -4  -1   5 1230.68   87.69
   4  -1  -5 1118.39   88.09
   4   1  -3 1463.75  104.49
  -4   1   3 1574.74  104.59
  -4   1   3 1586.74  103.99
   4   1  -3 1704.43  104.19
   4   1  -3 1568.54  104.69
  -4  -1   3 1463.85  104.39
  -4  -1   3 1544.45  104.09
  -4  -1   3 1505.05  104.29
   4  -1  -3 1455.95  104.09
  -4  -1   3 1537.65  104.29
   4  -1  -3 1470.45  104.49
  -4  -1   3 1578.94  104.69
   4  -1  -3 1487.55  104.59
   4  -1  -3 1712.63  104.19
  -4   1   1 2738.93  171.08
   4   1  -1 2454.35  171.08
   4   1  -1 2450.55  171.18
  -4   1   1 2380.46  171.18
  -4   1   1 2517.35  171.08
  -4   1   1 2625.24  171.38
  -4   1   1 2676.83  171.18
   4   1  -1 2471.85  171.28
  -4  -1   1 2732.73  171.18
   4  -1  -1 2549.65  171.38
  -4  -1   1 2539.95  171.18
  -4  -1   1 2557.54  171.18
  -4  -1   1 2400.36  171.38
   4   1   1 2434.96  169.98
  -4   1  -1 2539.15  170.38
  -4   1  -1 2630.34  170.28
  -4   1  -1 2609.24  170.48
   4   1   1 2580.14  169.98
   4  -1   1 2689.03  170.18
  -4  -1  -1 2352.16  170.28
  -4  -1  -1 2569.94  170.08
  -4  -1  -1 2518.75  170.18
  -4  -1  -1 2448.66  170.08
   4  -1   1 2465.05  170.18
  -4   1  -3 1701.13  107.99
  -4   1  -3 1680.43  108.79
  -4  -1  -3 1556.94  107.89
  -4  -1  -3 1496.35  108.59
  -4  -1  -3 1718.63  108.39
  -4  -1  -3 1619.14  108.19
   4  -1   3 1445.06  108.09
   4   1   5  994.70   77.39
  -4   1  -5 1196.38   76.79
  -4   1  -5 1170.98   76.59
  -4   1  -5 1174.38   76.69
   4   1   5 1176.98   77.39
  -4   1  -5 1134.09   79.59
   4   1   5 1182.48   78.29
   4   1   5 1119.69   77.39
   4   1   5 1039.30   77.69
   4  -1   5 1111.29   77.39
  -4  -1  -5 1259.57   76.99
   4  -1   5 1139.99   77.99
   4  -1   5 1164.18   77.39
   4  -1   5  983.80   77.39
   4  -1   5  985.40   77.59
  -4  -1  -5 1214.48   76.79
  -4   1  -7  333.07   23.40
  -4   1  -7  355.86   27.20
  -4   1  -7  327.47   23.50
   4   1   7  269.37   25.50
   4   1   7  294.07   24.10
   4   1   7  320.67   23.80
   4   1   7  338.57   24.90
   4   1   7  307.57   24.10
  -4  -1  -7  314.07   23.60
   4  -1   7  344.67   24.00
   4  -1   7  329.27   24.10
   4  -1   7  364.16   24.10
   4  -1   7  354.56   24.70
   4  -1   7  316.47   23.90
  -4  -1  -7  325.57   23.50
  -4   1  -9    8.00    2.70
   4   1   9    7.20    4.30
   4   1   9    3.80    3.00
   4   1   9    3.00    2.60
   4  -1   9    4.10    3.30
   4  -1   9   11.40    4.40
  -4  -1  -9    6.20    2.90
   4  -1   9    6.40    2.60
   4   2  -8  209.28   15.40
  -4  -2   8  193.18   14.60
  -4  -2   8  174.38   16.40
  -4  -2   8  200.58   14.40
   4   2  -6  136.99   10.60
  -4   2   6  127.19   16.00
  -4   2   6  121.39   12.40
   4   2  -6  136.89   13.60
  -4   2   6  145.29   12.40
  -4   2   6  156.88   13.30
  -4  -2   6  162.58   12.20
  -4  -2   6  145.69   12.20
   4  -2  -6  119.69   14.40
   4  -2  -6  132.29   10.90
  -4  -2   6  149.39   12.20
   4  -2  -6  140.79   10.70
   4   2  -4  917.71   69.59
   4   2  -4 1068.79   69.29
   4   2  -4 1077.19   69.19
   4  -2  -4 1066.99   69.19
   4  -2  -4 1029.60   69.09
  -4  -2   4 1037.00   69.29
   4  -2  -4  958.40   69.99
   4   2  -2  159.58   12.70
   4   2  -2  170.48   13.30
   4   2  -2  173.88   12.50
  -4   2   2  173.58   12.30
  -4   2   2  187.78   13.00
  -4   2   2  185.18   13.10
   4   2  -2  189.88   12.50
  -4  -2   2  174.68   12.60
  -4  -2   2  169.08   12.60
   4  -2  -2  168.88   13.00
  -4  -2   2  175.18   13.00
  -4  -2   2  177.78   13.70
  -4   2   0 2384.76  168.98
   4   2   0 2442.16  168.78
  -4   2   0 2520.65  168.78
  -4   2   0 2703.73  169.28
  -4  -2   0 2251.67  168.98
   4  -2   0 2496.15  169.08
  -4  -2   0 2411.16  168.88
   4  -2   0 2494.95  168.98
  -4  -2   0 2907.21  168.88
  -4   2  -2  195.38   14.30
  -4   2  -2  170.48   14.30
   4  -2   2  183.88   13.00
  -4  -2  -2  172.58   12.90
  -4  -2  -2  166.18   13.20
  -4  -2  -2  153.78   12.50
   4  -2   2  177.58   12.70
  -4  -2  -2  205.08   12.60
  -4   2  -4  877.51   66.99
  -4   2  -4 1022.70   66.89
  -4  -2  -4 1059.59   67.19
  -4   2  -6  132.19   13.00
  -4   2  -6  110.59   10.70
   4   2   6  125.49   12.00
   4   2   6  120.09   13.10
   4   2   6  130.59   14.90
  -4   2  -6  122.49   18.30
  -4   2  -6  108.09   10.30
   4   2   6  112.09   12.60
   4   2   6  106.89   12.70
  -4  -2  -6  126.19   11.40
   4  -2   6  110.09   13.00
   4  -2   6  127.19   12.20
   4  -2   6  124.49   13.80
  -4  -2  -6  114.59   11.70
   4  -2   6  135.29   12.50
   4  -2   6  142.39   12.30
   4   2   8  157.68   12.90
   4   2   8  172.78   13.70
   4   2   8  137.79   12.30
   4   2   8  177.08   12.80
  -4   2  -8  168.78   15.00
  -4   2  -8  152.68   11.90
  -4   2  -8  134.89   12.60
   4   2   8  181.98   14.50
   4  -2   8  165.08   12.60
   4  -2   8  134.59   15.20
  -4  -2  -8  142.69   12.10
  -4  -2  -8  149.19   12.50
   4  -2   8  167.38   12.40
   4  -2   8  180.68   13.40
   4  -2   8  154.98   12.80
   4   3  -9  140.79   11.10
  -4   3   7  117.69    9.30
  -4   3   7  105.39    9.60
  -4   3   7  115.99   12.20
   4   3  -7   82.69    8.80
   4   3  -7  106.89   10.60
   4   3  -7   88.39    8.10
   4  -3  -7   95.69    8.10
  -4  -3   7   83.39   13.40
   4  -3  -7   90.19    8.20
  -4  -3   7  112.99    9.20
   4   3  -5   74.29   12.60
  -4   3   5   77.09   14.40
  -4   3   5  119.29   11.80
   4   3  -5   91.89    7.70
   4   3  -5   77.89    8.90
  -4   3   5   88.29    9.90
  -4   3   5   59.29   11.60
   4   3  -5   95.79    7.70
  -4  -3   5   99.79   10.60
  -4  -3   5   76.29   17.60
  -4  -3   5   91.79    9.40
  -4  -3   5  100.19    9.70
  -4  -3   5   90.59   10.40
   4  -3  -5   88.79    7.50
   4  -3  -5  105.69    8.00
   4   3  -3 1390.76   96.99
   4   3  -3 1592.04   96.59
   4   3  -3 1630.04   96.69
  -4  -3   3 1400.76   97.29
  -4  -3   3 1401.26   96.89
  -4  -3   3 1339.97   97.09
   4  -3  -3 1389.56   96.59
  -4  -3   3 1377.36   97.59
   4  -3  -3 1330.57   97.09
  -4  -3   3 1481.25   96.99
  -4   3   1 3282.37  216.88
   4   3  -1 2999.30  217.08
   4   3  -1 3199.58  217.08
  -4   3   1 3296.27  217.28
  -4   3   1 3365.06  217.08
   4   3  -1 3103.49  216.98
   4  -3  -1 3416.16  217.28
  -4  -3   1 3124.19  216.98
   4  -3  -1 3257.17  217.28
  -4  -3   1 3350.96  217.08
  -4  -3   1 3132.29  217.08
  -4   3  -1 3185.68  208.68
  -4   3  -1 2653.63  208.48
   4  -3   1 2879.21  208.38
  -4  -3  -1 3514.55  208.38
  -4  -3  -1 3136.19  208.28
   4  -3   1 3306.17  208.48
  -4  -3  -1 2857.01  208.38
   4  -3   1 3260.57  208.78
  -4  -3  -1 3091.79  208.28
   4  -3   1 3121.09  208.48
  -4   3  -3 1295.97   91.89
   4  -3   3 1217.08   91.89
   4  -3   3 1413.96   91.69
  -4  -3  -3 1529.25   91.79
  -4  -3  -3 1378.06   91.69
  -4  -3  -3 1218.58   91.69
  -4  -3  -3 1448.76   91.39
  -4   3  -5   81.69    8.20
   4   3   5   59.99    9.20
  -4   3  -5   83.29    7.80
   4   3   5   68.09   12.00
   4   3   5   90.49   11.40
  -4   3  -5   96.09    7.70
   4   3   5   73.39   19.40
   4   3   5   77.29   11.60
   4  -3   5   78.39   12.70
   4  -3   5   81.99   10.90
   4  -3   5   87.89   11.40
   4  -3   5   78.09   12.70
  -4  -3  -5   77.19    8.70
   4  -3   5   66.89    9.90
   4   3   7   89.99   11.50
  -4   3  -7   93.39    8.20
   4   3   7   90.49   10.30
   4   3   7   82.79    9.40
   4   3   7   86.59    9.50
   4   3   7   79.29   12.60
  -4   3  -7   78.29   13.80
  -4   3  -7   96.19    9.00
   4  -3   7   91.79    9.20
   4  -3   7   98.49    9.10
   4  -3   7   95.39    9.20
  -4  -3  -7   87.19    9.30
   4  -3   7   66.99   10.30
  -4  -3  -7   80.59    9.90
  -4   3  -9  101.29    8.80
   4   3   9  118.79    8.90
  -4   3  -9  112.89   10.10
   4   3   9  125.09    8.90
   4  -3   9  128.69   10.40
   4  -3   9  107.79    8.80
   4   4  -8   43.60    8.40
   4   4  -8   48.60    4.60
   4  -4  -8   39.60    4.20
   4  -4  -8   34.10    4.80
  -4  -4   8   38.80   10.00
   4   4  -6  165.18   15.10
  -4   4   6  186.48   16.50
   4   4  -6  198.18   17.10
  -4   4   6  215.88   16.00
  -4   4   6  212.38   18.40
  -4   4   6  204.48   20.70
   4   4  -6  173.58   14.50
   4  -4  -6  210.28   14.70
  -4  -4   6  218.08   15.90
   4  -4  -6  225.88   14.60
  -4  -4   6  212.98   16.20
  -4   4   4  153.88   15.50
   4   4  -4  204.28   13.80
  -4   4   4  175.48   19.10
   4   4  -4  193.98   13.90
   4   4  -4  168.08   14.20
  -4  -4   4  175.68   14.30
   4  -4  -4  214.98   13.60
  -4  -4   4  203.08   15.00
   4  -4  -4  209.38   13.90
  -4   4   2 4100.59  270.17
   4   4  -2 4023.00  269.97
  -4   4   2 4053.49  269.97
   4  -4  -2 4296.57  270.17
  -4  -4   2 3761.42  269.97
  -4  -4   2 3994.40  270.17
   4  -4  -2 4016.80  270.17
  -4  -4   2 4079.19  270.17
  -4  -4   2 3938.51  270.07
  -4  -4   2 3866.31  269.97
  -4  -4   2 4051.29  270.17
  -4   4   0 2056.19  139.99
  -4   4   0 1861.11  139.19
  -4  -4   0 1848.81  139.49
   4  -4   0 2054.59  139.79
  -4  -4   0 2344.17  139.49
   4  -4   0 2110.59  139.69
  -4  -4   0 2062.39  139.39
  -4  -4   0 2085.89  139.39
   4  -4   0 2219.58  139.59
  -4   4  -2 3770.62  263.77
   4  -4   2 3919.01  263.77
  -4  -4  -2 4161.58  263.67
   4  -4   2 3835.02  263.77
  -4  -4  -2 3458.15  263.47
  -4  -4  -2 4158.68  263.47
   4  -4   2 3920.31  264.07
   4  -4   2 4081.89  263.77
  -4  -4  -2 4002.50  263.37
  -4   4  -4  164.98   12.30
  -4   4  -4  159.58   20.00
   4   4   4  141.19   16.10
   4   4   4  128.39   23.20
   4   4   4  149.19   16.40
  -4   4  -4  153.28   12.50
   4   4   4  160.98   17.40
   4  -4   4  179.08   11.60
  -4  -4  -4  173.78   13.30
   4  -4   4  137.79   16.70
   4  -4   4  163.98   15.10
   4  -4   4  127.39   15.70
  -4  -4  -4  139.59   13.00
  -4   4  -6  168.28   19.30
  -4   4  -6  184.38   14.20
   4   4   6  174.98   18.00
  -4   4  -6  178.48   13.50
   4   4   6  176.18   15.70
  -4   4  -6  210.48   14.30
   4   4   6  165.48   16.30
   4   4   6  143.99   19.00
  -4  -4  -6  174.08   14.80
   4  -4   6  180.08   15.20
   4  -4   6  175.28   15.90
   4  -4   6  167.78   15.40
   4  -4   6  178.78   15.10
  -4   4  -8   56.39    9.00
   4   4   8   54.19    8.10
   4   4   8   42.80    6.70
  -4   4  -8   45.80    6.80
  -4   4  -8   39.40    5.30
   4   4   8   50.69    6.40
  -4  -4  -8   36.80    6.50
   4  -4   8   46.50    6.00
   4  -4   8   46.00    5.70
   4   5  -7  398.36   26.70
  -4   5   7  361.76   29.30
  -4   5   7  407.16   26.20
  -4   5   7  411.56   26.60
   4   5  -7  321.97   25.40
   4  -5  -7  343.97   25.40
   4  -5  -7  343.37   25.50
  -4   5   5  309.87   23.10
  -4   5   5  272.57   24.70
   4   5  -5  245.98   20.60
  -4   5   5  277.07   21.20
   4   5  -5  270.77   22.10
   4   5  -5  299.27   30.20
   4   5  -5  290.47   19.80
   4   5  -5  266.27   20.10
   4  -5  -5  326.97   19.90
  -4  -5   5  275.57   20.80
  -4  -5   5  269.67   21.80
   4   5  -3   55.39    5.50
   4   5  -3   39.40    4.90
   4   5  -3   46.60    5.70
   4  -5  -3   46.60    4.40
  -4  -5   3   34.20    5.10
  -4  -5   3   41.70    5.50
  -4  -5   3   49.30    8.10
  -4  -5   3   28.80    5.00
  -4  -5   3   38.60    6.40
   4  -5  -3   39.70    5.50
   4   5  -1   20.00    2.80
  -4   5   1   15.00    2.30
   4  -5  -1   22.00    3.30
   4  -5  -1   24.70    3.80
   4  -5  -1   14.30    2.20
  -4  -5   1   21.00    4.00
  -4  -5   1   17.90    2.70
   4  -5  -1   22.70    3.40
  -4  -5   1   21.70    4.00
  -4  -5   1   14.20    2.60
  -4   5  -1   21.20    4.60
  -4   5  -1   25.20    3.10
   4  -5   1   20.60    3.90
   4  -5   1   18.60    2.50
  -4  -5  -1   18.50    3.30
  -4  -5  -1   15.90    2.10
  -4  -5  -1   12.20    2.60
   4  -5   1   23.20    4.20
  -4   5  -3   36.60    6.70
  -4   5  -3   39.40    6.50
  -4   5  -3   46.00    4.40
   4  -5   3   41.20    5.10
   4  -5   3   48.90    6.20
  -4  -5  -3   32.70    5.60
   4  -5   3   53.59    7.30
   4  -5   3   37.80    4.90
  -4   5  -5  250.47   22.70
  -4   5  -5  251.07   18.20
   4   5   5  226.08   19.90
   4   5   5  220.78   21.50
   4   5   5  214.28   20.20
   4   5   5  241.68   30.20
   4   5   5  231.38   20.40
  -4   5  -5  252.97   17.70
   4  -5   5  264.97   20.10
   4  -5   5  260.57   19.50
   4  -5   5  246.28   19.70
  -4   5  -7  315.67   22.50
  -4   5  -7  324.27   23.10
  -4   5  -7  340.17   24.90
   4   5   7  337.37   23.80
   4   5   7  343.97   24.30
   4   5   7  302.27   23.50
  -4  -5  -7  313.57   23.30
   4  -5   7  286.37   23.20
   4  -5   7  317.47   23.20
  -4   6   8   53.49    5.30
   4   6  -8   46.60    6.40
   4   6  -8   46.70    6.80
   4  -6  -8   34.70    4.30
   4   6  -6  306.27   23.60
   4   6  -6  267.77   21.90
  -4   6   6  325.57   25.70
  -4   6   6  315.87   22.90
   4   6  -6  275.77   30.90
   4  -6  -6  329.07   22.00
  -4  -6   6  300.77   22.90
  -4  -6   6  352.26   28.40
   4  -6  -6  347.97   22.00
  -4   6   4  527.05   39.40
   4   6  -4  511.35   36.00
  -4   6   4  482.85   41.20
  -4   6   4  489.55   36.60
   4   6  -4  475.15   37.20
   4   6  -4  490.15   40.90
  -4   6   4  605.14   37.80
   4   6  -4  574.04   35.60
  -4  -6   4  527.45   36.70
  -4  -6   4  494.65   36.50
   4   6  -2 1218.58   76.99
  -4  -6   2 1083.09   77.49
   4  -6  -2 1126.79   77.79
  -4  -6   2 1072.49   77.39
  -4  -6   2 1101.49   77.79
  -4  -6   2 1040.50   77.59
  -4  -6   2 1113.19   77.79
   4  -6  -2 1307.47   76.99
   4  -6  -2 1196.98   77.79
  -4   6   0 5722.53  336.17
  -4  -6   0 4666.53  336.47
  -4  -6   0 4619.14  336.37
   4  -6   0 4992.40  336.27
  -4  -6   0 5268.37  336.57
   4  -6   0 4271.07  336.47
  -4  -6   0 5068.59  336.97
  -4  -6   0 5052.89  336.47
   4  -6   0 5351.26  336.27
   4  -6   0 5066.79  336.97
  -4   6  -2  941.11   73.19
  -4  -6  -2 1166.48   73.29
   4  -6   2 1078.89   73.39
  -4  -6  -2 1144.29   73.99
   4  -6   2 1031.00   73.29
   4  -6   2 1054.99   73.99
   4  -6   2 1103.19   73.69
  -4  -6  -2 1122.39   72.89
  -4  -6  -2 1088.29   72.99
   4   6   4  431.96   35.60
   4   6   4  383.16   33.10
   4   6   4  436.46   33.60
  -4   6  -4  469.65   37.50
   4   6   4  478.45   34.40
  -4   6  -4  484.25   31.90
  -4   6  -4  440.16   35.00
  -4   6  -4  482.05   31.60
   4  -6   4  495.95   31.70
   4  -6   4  484.75   33.50
   4  -6   4  396.56   33.10
   4  -6   4  447.26   32.90
   4   6   6  265.87   21.90
  -4   6  -6  326.17   20.40
   4   6   6  250.27   21.10
  -4   6  -6  263.27   20.40
  -4   6  -6  268.57   19.80
  -4   6  -6  276.67   23.10
   4   6   6  301.67   22.80
   4  -6   6  257.47   21.00
   4  -6   6  275.97   20.80
  -4   6  -8   50.39    5.20
   4   6   8   35.80    6.20
   4   6   8   42.00    6.00
   4   6   8   37.80    5.60
  -4   6  -8   34.20    7.20
   4  -6   8   27.60    4.90
   4   7  -7  499.65   37.00
   4   7  -7  538.75   36.60
  -4   7   7  549.95   36.30
  -4   7   7  498.15   37.90
   4   7  -7  532.65   41.30
   4   7  -5  468.35   36.60
   4   7  -5  471.15   37.40
   4   7  -5  540.15   41.20
  -4   7   5  542.05   39.30
  -4   7   5  483.85   36.80
   4  -7  -5  619.64   36.10
   4  -7  -5  620.94   36.00
  -4  -7   5  458.45   37.30
   4   7  -3 1073.39   87.69
  -4   7   3 1279.77   84.49
   4   7  -3 1307.57   81.99
   4   7  -3 1187.48   84.19
  -4  -7   3 1190.28   84.19
  -4  -7   3 1191.98   82.69
  -4  -7   3 1248.48   82.69
  -4  -7   3 1145.89   84.09
  -4  -7   3 1274.47   82.49
  -4  -7   1 1180.98   84.59
  -4  -7   1 1220.18   85.19
  -4  -7   1 1177.58   84.39
  -4  -7   1 1143.59   84.39
  -4  -7   1 1131.29   84.49
   4  -7  -1 1454.75   84.09
  -4  -7   1 1250.27   84.69
   4  -7  -1 1325.47   84.49
   4  -7  -1 1329.47   85.19
  -4  -7  -1 1236.28   83.29
  -4  -7  -1 1064.29   82.99
  -4  -7  -1 1225.78   83.99
  -4  -7  -1 1257.67   83.09
   4  -7   1 1269.97   83.19
   4  -7   1 1221.08   84.09
   4  -7   1 1285.87   83.59
   4  -7   1 1236.18   83.09
   4  -7   1 1267.47   83.69
  -4   7  -3 1084.39   76.69
   4   7   3 1095.59   76.49
   4   7   3 1071.29   76.09
   4   7   3 1004.70   78.59
  -4   7  -3 1109.59   74.69
   4   7   3 1135.79   76.49
  -4   7  -3 1031.00   76.69
   4  -7   3 1100.39   74.99
  -4  -7  -3 1165.28   76.59
   4  -7   3 1104.09   75.59
  -4  -7  -3 1087.59   75.09
   4  -7   3 1140.99   75.39
   4  -7   3 1179.78   75.09
   4   7   5  448.26   32.70
   4   7   5  420.36   31.90
  -4   7  -5  440.86   35.70
   4   7   5  393.56   31.30
  -4   7  -5  459.55   30.70
  -4   7  -5  426.76   32.80
  -4   7  -5  444.16   29.80
   4  -7   5  383.56   31.10
   4  -7   5  439.26   31.00
  -4   7  -7  425.36   29.60
   4   7   7  424.36   31.40
  -4   7  -7  446.06   31.30
   4   7   7  413.36   30.50
   4   7   7  432.26   30.90
   4  -7   7  439.16   30.30
  -4   8   8   51.59    5.20
   4   8  -8   57.89    8.70
  -4  -8   8   60.89    5.90
  -4   8   6  469.85   32.70
   4   8  -6  518.35   33.90
   4   8  -6  481.05   36.40
   4   8  -6  446.46   33.10
  -4   8   6  452.45   34.50
   4  -8  -6  443.46   32.10
  -4   8   4  426.76   31.00
   4   8  -4  411.66   32.40
  -4   8   4  356.96   30.30
  -4   8   4  384.06   28.60
   4   8  -4  348.27   29.20
   4   8  -4  384.86   27.60
  -4  -8   4  421.06   28.60
   4  -8  -4  467.95   27.40
  -4  -8   4  388.46   29.40
  -4  -8   4  370.16   28.90
  -4   8   2  575.84   40.70
   4   8  -2  528.35   44.50
   4   8  -2  558.84   40.30
  -4   8   2  509.05   39.20
  -4  -8   2  542.05   37.50
  -4  -8   2  550.74   37.60
  -4  -8   2  487.45   39.60
   4  -8  -2  574.24   40.20
  -4  -8   2  531.85   37.80
  -4   8   0   42.60    9.30
   4   8   0   25.30   14.80
  -4  -8   0   38.50    7.20
  -4  -8   0   42.40    6.00
   4  -8   0   43.80    5.10
   4  -8   0   44.80    4.60
   4  -8   0   31.60    4.20
   4  -8   0   43.30    8.00
  -4  -8   0   54.29    8.50
  -4  -8   0   31.50    4.60
  -4  -8   0   29.10    4.70
   4   8   2  486.75   38.30
   4   8   2  520.05   37.80
  -4   8  -2  487.75   38.40
  -4   8  -2  497.35   39.80
   4   8   2  521.45   40.80
   4   8   2  524.95   38.10
   4  -8   2  559.04   35.90
   4  -8   2  521.45   35.70
  -4  -8  -2  498.15   35.50
  -4  -8  -2  512.85   36.20
   4  -8   2  525.45   36.90
   4  -8   2  529.35   37.60
  -4   8  -4  342.97   27.70
   4   8   4  352.66   26.40
   4   8   4  341.67   26.90
   4   8   4  348.87   26.90
   4   8   4  279.27   25.60
  -4   8  -4  336.67   28.00
   4   8   4  267.87   34.10
   4  -8   4  341.67   25.00
   4  -8   4  380.96   24.40
  -4   8  -6  395.16   32.00
   4   8   6  387.76   28.70
  -4   8  -6  433.16   27.90
   4   8   6  353.66   28.20
   4   8   6  399.86   29.60
  -4   8  -6  402.36   29.10
   4  -8   6  380.26   28.00
   4   8   8   58.49    5.80
  -4   8  -8   49.40    6.10
   4   8   8   50.09    5.30
   4  -8   8   46.20    4.90
  -4   9   7  112.79   12.90
   4   9  -7   84.89   15.20
   4   9  -7  124.39   10.00
  -4   9   7  119.79    9.40
   4   9  -7  121.29   11.60
   4   9  -5  467.05   36.00
   4   9  -5  519.65   34.50
  -4   9   5  463.45   35.10
   4   9  -5  436.46   33.40
  -4   9   5  475.05   32.90
  -4   9   5  414.46   34.60
   4   9  -5  418.86   33.90
   4  -9  -5  527.35   32.30
   4  -9  -5  486.15   32.20
  -4   9   3  319.97   27.10
   4   9  -3  315.47   32.10
   4   9  -3  309.17   34.00
   4   9  -3  356.86   28.90
  -4   9   3  387.26   28.50
   4  -9  -3  424.96   24.60
  -4  -9   3  351.66   25.40
  -4  -9   3  335.87   26.10
  -4  -9   3  342.47   25.80
  -4   9   1   22.30    6.00
   4   9  -1   19.80   11.80
  -4   9   1   20.70    5.70
   4   9  -1   18.10   11.00
  -4   9   1   15.20    6.80
   4   9  -1   11.20    7.70
   4  -9  -1   12.20    2.30
   4  -9  -1   18.10    2.50
  -4  -9   1   14.80    3.50
  -4  -9   1   19.40    5.00
  -4  -9   1   14.60    3.50
   4   9   1    5.50    8.60
  -4   9  -1   21.70    6.20
   4   9   1   17.00   10.50
   4   9   1   19.20    7.90
  -4   9  -1   13.30    6.00
   4   9   1   21.20    6.30
   4  -9   1   23.90    4.60
   4  -9   1   13.60    5.20
  -4  -9  -1   16.60    3.30
   4  -9   1   18.10    2.80
   4  -9   1   14.70    2.90
  -4   9  -3  282.87   26.70
   4   9   3  342.07   25.60
   4   9   3  304.07   25.30
  -4   9  -3  301.77   26.30
   4   9   3  282.27   25.30
   4   9   3  307.97   28.20
   4  -9   3  345.47   23.80
   4  -9   3  314.37   23.90
   4  -9   3  319.07   23.10
   4  -9   3  336.47   23.00
   4   9   5  379.06   28.10
   4   9   5  360.26   28.60
  -4   9  -5  417.76   29.70
   4   9   5  331.97   27.30
   4   9   5  376.66   29.10
  -4   9  -5  389.76   28.50
   4  -9   5  358.16   29.80
   4  -9   5  379.46   26.90
   4   9   7   92.69    8.70
  -4   9  -7   85.29   10.00
   4   9   7  108.49    9.60
   4   9   7  127.19   12.10
   4  -9   7   98.49    8.30
  -4  10   6   44.50    8.80
   4  10  -6   52.99    7.80
  -4  10   6   40.10    7.30
   4  10  -6   46.20    8.70
  -4 -10   6   41.20    7.70
   4 -10  -6   30.20    5.00
   4 -10  -6   31.80    5.40
   4  10  -4  579.54   42.20
  -4  10   4  634.04   43.70
   4  10  -4  625.44   43.90
  -4  10   4  555.04   42.40
  -4 -10   4  616.84   41.50
   4 -10  -4  626.04   40.60
  -4 -10   4  582.94   42.70
  -4 -10   4  504.15   42.50
   4 -10  -4  630.64   40.70
  -4  10   2 1210.08   90.79
   4  10  -2 1232.78   94.59
  -4  10   2 1293.27   91.29
  -4  10   2 1447.26   92.39
  -4  10   2 1465.95   91.59
   4  10  -2 1264.97   91.59
   4  10  -2 1289.07   93.59
  -4 -10   2 1320.17   90.29
  -4 -10   2 1206.98   90.89
   4 -10  -2 1419.56   89.79
  -4 -10   2 1324.57   90.69
   4 -10  -2 1469.05   89.89
   4  10   0    5.10    8.20
  -4  10   0    0.70    6.50
  -4  10   0    1.70    5.50
  -4  10   0    1.00    5.00
   4  10   0   -2.40    9.90
  -4  10   0    8.00    7.10
   4  10   0    2.10    5.50
   4  10   0   -8.20    7.80
  -4 -10   0    3.30    3.00
   4 -10   0    2.30    2.20
  -4 -10   0   -5.50    3.40
   4 -10   0    1.00    2.00
   4  10   2 1265.17   84.99
  -4  10  -2 1255.57   84.99
   4  10   2 1275.77   84.69
  -4  10  -2 1214.58   84.79
   4  10   2 1188.98   86.49
   4  10   2 1177.08   84.69
   4 -10   2 1309.27   83.49
   4 -10   2 1274.77   83.79
   4 -10   2 1184.38   83.99
  -4 -10  -2 1146.59   83.29
   4  10   4  533.35   37.50
   4  10   4  504.45   37.10
   4  10   4  476.55   36.90
   4  10   4  444.96   39.00
  -4  10  -4  517.65   37.00
  -4  10  -4  544.55   37.70
   4 -10   4  524.25   36.20
   4 -10   4  521.15   36.10
   4  10   6   50.19    8.40
   4  10   6   30.90    5.40
  -4  10  -6   25.10    7.70
   4  10   6   40.60    7.00
  -4  10  -6   33.00    5.70
   4 -10   6   35.00    5.70
  -4  11   7   26.40    6.90
  -4  11   5    5.80    6.00
   4  11  -5    7.50    7.50
  -4  11   5   11.70    6.70
  -4  11   5    9.30    5.00
   4 -11  -5    7.20    3.10
   4 -11  -5    6.90    3.00
  -4  11   3  704.23   50.39
   4  11  -3  612.34   54.19
  -4  11   3  771.62   51.69
   4  11  -3  727.23   51.29
  -4  11   3  784.62   50.99
  -4 -11   3  657.93   50.79
  -4 -11   3  738.93   49.50
   4 -11  -3  729.23   48.90
  -4 -11   3  701.13   50.09
   4 -11  -3  731.63   48.80
  -4  11   1 1408.96   96.59
   4  11  -1 1413.56   96.59
  -4  11   1 1300.47   96.09
   4  11  -1 1391.06   99.49
   4  11  -1 1467.35   97.49
  -4  11   1 1556.94   98.09
  -4  11   1 1315.27   96.99
   4 -11  -1 1439.46   95.19
  -4 -11   1 1401.46   95.59
  -4 -11   1 1384.46   95.89
   4 -11  -1 1422.66   95.39
  -4  11  -1 1312.37   92.09
  -4  11  -1 1406.86   92.19
   4  11   1 1468.25   91.89
   4  11   1 1376.46   92.59
   4  11   1 1366.66   94.59
   4  11   1 1277.67   92.19
   4 -11   1 1410.76   91.29
   4 -11   1 1295.87   91.39
  -4 -11  -1 1199.58   90.99
  -4 -11  -1 1264.67   90.99
   4 -11   1 1389.26   90.99
   4  11   3  622.34   48.80
  -4  11  -3  649.54   47.30
   4  11   3  637.14   47.10
   4  11   3  598.84   47.10
  -4  11  -3  741.03   50.99
   4  11   3  711.53   47.30
   4 -11   3  634.94   46.40
   4 -11   3  687.73   45.70
   4 -11   3  627.14   46.00
   4 -11   3  713.63   46.70
   4  11   5   -4.70    5.50
   4  11   5    0.00    8.20
   4  11   5   -5.40    6.10
  -4  11  -5   -0.20    6.50
  -4  11  -5    9.30    5.30
   4 -11   5    3.60    3.80
  -4  11  -7   15.70    5.20
  -4  11  -7   14.10   12.20
   4 -11   7    9.50    2.90
  -4  12   6  104.49   10.40
  -4  12   6   72.79    9.80
   4  12  -6   99.39   10.50
  -4 -12   6   98.09   11.40
   4  12  -4   94.29   12.60
  -4  12   4   89.79   11.20
  -4  12   4  100.09   11.90
  -4  12   4   66.99   10.80
   4 -12  -4   79.69    7.50
  -4 -12   4   76.49    9.10
   4 -12  -4   82.69    7.50
   4  12  -2   35.50   12.70
  -4  12   2   47.10    7.20
   4  12  -2   29.20   11.60
  -4  12   2   32.90    6.50
   4  12  -2   46.50    7.90
  -4  12   2   51.19    8.40
   4 -12  -2   43.40    5.50
   4 -12  -2   47.20    5.50
  -4 -12   2   31.30   11.00
  -4 -12   2   39.00    6.20
  -4 -12   2   38.80    7.70
   4  12   0  253.57   22.20
  -4  12   0  278.57   21.10
   4  12   0  275.87   20.00
   4  12   0  236.88   25.10
  -4  12   0  233.18   20.70
  -4  12   0  281.17   24.40
  -4 -12   0  251.87   18.80
   4 -12   0  242.18   19.60
   4 -12   0  246.88   18.60
   4 -12   0  247.18   18.30
  -4 -12   0  251.67   19.10
   4  12   2   29.80    9.80
  -4  12  -2   45.50    6.50
  -4  12  -2   40.10    7.50
   4  12   2   35.10    7.90
   4  12   2   37.10    6.60
   4  12   2   40.00    8.80
   4 -12   2   51.29    8.90
  -4 -12  -2   40.50    7.50
   4 -12   2   46.80    6.20
   4 -12   2   56.19    8.20
   4 -12   2   53.49    6.50
   4  12   4   57.79   11.60
   4  12   4   56.49   10.00
   4  12   4   62.09    8.70
  -4  12  -4   64.79   10.70
   4 -12   4   56.79    8.40
  -4  12  -6   83.79    9.50
   4 -12   6   65.09    6.90
  -4  13   5  176.78   16.10
  -4  13   5  188.38   16.10
  -4  13   5  186.58   15.80
   4  13  -5  215.98   16.00
  -4  13   3  263.47   19.50
  -4  13   3  279.27   20.70
   4  13  -3  207.78   25.30
   4  13  -3  283.67   20.50
  -4  13   3  249.97   20.90
  -4 -13   3  246.48   18.50
   4 -13  -3  230.58   17.80
   4 -13  -3  228.98   17.90
  -4 -13   3  248.98   19.70
  -4  13   1 1522.25   96.59
   4  13  -1 1321.37   97.69
   4  13  -1 1390.76   94.99
   4  13  -1 1436.86   95.89
   4  13  -1 1482.25   94.89
  -4  13   1 1468.85   95.39
  -4 -13   1 1351.36   94.79
   4 -13  -1 1342.17   94.19
   4 -13  -1 1223.88   94.39
   4 -13  -1 1398.06   94.39
  -4 -13   1 1382.06   94.49
   4  13   1 1416.16   92.59
   4  13   1 1321.97   94.29
  -4  13  -1 1360.66   91.79
   4  13   1 1426.76   91.99
  -4  13  -1 1413.96   92.19
   4 -13   1 1321.47   91.49
  -4 -13  -1 1343.97   91.39
   4 -13   1 1296.87   93.19
   4 -13   1 1223.68   91.39
  -4 -13  -1 1295.17   91.19
   4 -13   1 1373.36   91.19
   4  13   3  229.48   21.40
   4  13   3  227.08   18.80
   4  13   3  250.17   19.60
  -4  13  -3  224.68   19.00
   4 -13   3  232.08   18.30
   4 -13   3  245.98   27.50
   4 -13   3  249.18   17.80
  -4  13  -5  185.78   13.70
   4  13   5  146.89   15.30
   4  13   5  152.98   14.60
   4 -13   5  156.08   12.80
   4  14  -4  111.09   11.00
  -4  14   4  116.69   11.00
  -4  14   4   85.19   11.90
  -4  14   4  113.19   10.10
   4 -14  -4   91.39    8.90
   4  14  -2  328.67   29.10
  -4  14   2  316.47   25.20
  -4  14   2  368.16   26.80
   4  14  -2  320.17   24.50
   4  14  -2  369.86   25.90
  -4  14   2  293.17   26.70
   4 -14  -2  335.47   23.80
  -4 -14   2  380.36   24.40
  -4 -14   2  342.47   25.00
   4 -14  -2  340.27   24.10
   4  14   0   66.89   13.70
  -4  14   0   66.69    9.40
  -4  14   0   64.19   10.50
   4  14   0   69.99    8.50
  -4  14   0   66.79   15.00
   4  14   0   76.79   10.50
  -4 -14   0   80.29    8.10
  -4 -14   0   63.49    7.50
   4 -14   0   67.99    6.90
   4 -14   0   60.39    7.70
  -4  14  -2  355.26   25.30
  -4  14  -2  354.66   25.90
   4  14   2  317.47   27.80
   4  14   2  359.16   25.40
   4 -14   2  337.87   25.10
  -4 -14  -2  309.37   24.40
  -4 -14  -2  311.17   24.40
   4 -14   2  353.56   24.00
  -4  14  -4   89.89   10.10
   4  14   4  120.09   11.60
   4  14   4  105.09   12.90
   4  14   4   90.99   10.50
  -4  15   3  186.98   14.50
  -4  15   3  165.28   13.20
  -4  15   3  145.39   14.80
  -4 -15   3  168.98   12.70
   4 -15  -3  156.18   12.30
   4  15  -1  141.89   14.40
   4  15  -1  139.69   11.90
  -4  15   1  144.39   14.90
  -4  15   1  151.18   12.20
   4  15  -1  140.79   15.90
  -4 -15   1  147.39   11.20
  -4 -15   1  139.49   12.20
   4 -15  -1  141.19   10.80
   4 -15  -1  120.59   11.40
   4  15   1  130.69   15.70
  -4  15  -1  135.79   12.40
   4  15   1  140.49   12.00
   4  15   1  129.79   12.60
  -4  15  -1  141.99   12.20
  -4 -15  -1  127.59   11.60
   4 -15   1  139.59   10.60
  -4 -15  -1  129.49   10.90
   4 -15   1  131.49   12.20
   4  15   3  162.58   13.80
   4  15   3  166.78   14.00
  -4  15  -3  173.08   13.30
   4  15   3  155.08   15.90
  -4  16   2  124.89   11.70
  -4  16   2  132.49   10.10
   4  16  -2  116.39    9.80
   4 -16  -2  112.19    9.40
  -4 -16   2  117.19    9.70
   4  16   0    8.50    6.70
   4  16   0   13.10    5.70
  -4  16   0    7.90    3.30
   4  16   0    0.30    3.80
   4 -16   0   11.60    3.10
   4 -16   0    6.40    5.00
  -4 -16   0   12.90    5.10
  -4 -16   0    4.10    3.40
   4  16   2  117.29   10.80
   4  16   2  118.99   12.90
   4  16   2  125.69   10.60
   4 -16   2  109.09   10.00
   4  17  -1   18.20    6.40
  -4  17   1   21.80    3.70
   4  17  -1   32.20    5.10
   4 -17  -1   29.30    5.20
  -4 -17   1   25.70    5.60
   4  17   1   12.90    6.30
   4  17   1   11.90    4.20
   4  17   1   12.80    5.40
   5   0  -8   -2.30    2.40
  -5   0   8    2.40    4.60
   5   0  -8   10.00    3.80
  -5   0   8    5.10    3.10
   5   0  -6   -1.00    3.10
  -5   0   6    2.50    5.50
  -5   0   6   -5.80    4.10
  -5   0   6    1.20    3.90
  -5   0   6    3.40    4.60
   5   0  -6    3.20    2.70
   5   0  -6   -1.80    8.00
   5   0  -6   -2.80    4.70
   5   0  -4    2.70    2.60
  -5   0   4   -2.30    4.40
   5   0  -4    0.80    3.40
   5   0  -4   -1.00    2.20
  -5   0   2   -3.30    1.60
  -5   0   2   -1.00    1.80
  -5   0   2    3.80    3.80
   5   0  -2   -0.80    2.10
  -5   0   2   -3.60    1.70
   5   0  -2   -1.60    1.80
   5   0  -2   -1.50    1.80
   5   0  -2   -3.30    1.70
  -5   0   0   -1.10    1.20
   5   0   0   -0.60    1.50
  -5   0   0    0.90    2.70
  -5   0   0    0.70    1.20
  -5   0   0   -1.50    1.50
  -5   0   0   -1.60    1.00
  -5   0   0   -1.70    2.20
  -5   0  -2   -2.40    2.30
  -5   0  -2   -3.80    2.10
  -5   0  -2   -3.10    1.60
   5   0   4    9.70    6.50
  -5   0  -4    3.20    2.90
  -5   0  -4    2.20    3.10
   5   0   4    9.90    5.90
  -5   0  -4    2.00    3.50
   5   0   4    0.30    6.90
   5   0   4    6.50    8.30
   5   0   6   -2.20    5.70
   5   0   6   -2.00    4.60
  -5   0  -6  -11.60    9.80
   5   0   6   10.10    5.70
  -5   0  -6   -1.40    3.70
   5   0   6    1.90    4.70
   5   0   6    1.50    5.10
  -5   0  -6   -4.20    3.80
  -5   0  -8    2.80    4.40
   5   0   8   -5.50    5.30
  -5   0  -8   14.20    8.90
   5   0   8   -0.20    4.20
   5   0   8   -3.80    3.60
  -5   0  -8    0.80    3.20
   5   0   8    3.20    4.40
   5   0   8    1.80    3.50
  -5   1   9   40.20    4.30
   5   1  -9   50.99    5.60
   5  -1  -9   49.30    6.10
   5   1  -7  136.09   11.20
  -5   1   7  122.79   12.90
   5   1  -7   97.89    9.40
  -5   1   7  124.39   10.70
   5   1  -7   99.99    8.80
   5  -1  -7  128.69   11.90
   5  -1  -7  101.99    8.70
   5  -1  -7  102.39    9.30
  -5  -1   7  119.69   10.50
  -5  -1   7  114.89   13.20
  -5   1   5  268.57   21.10
   5   1  -5  294.27   19.30
  -5   1   5  289.57   20.50
   5   1  -5  273.87   19.40
  -5   1   5  285.57   20.70
   5   1  -5  234.78   21.10
   5   1  -5  254.27   20.50
   5  -1  -5  234.18   21.30
   5  -1  -5  303.97   19.30
   5  -1  -5  275.77   19.30
   5  -1  -5  227.98   21.00
  -5  -1   5  302.37   20.30
  -5  -1   5  300.67   20.40
   5   1  -3  606.24   47.60
   5   1  -3  765.42   47.20
   5   1  -3  759.02   47.10
  -5   1   3  662.83   47.10
  -5  -1   3  669.23   48.20
   5  -1  -3  778.92   47.10
   5  -1  -3  614.74   47.70
   5  -1  -3  746.53   47.10
  -5  -1   3  643.14   47.40
  -5   1   1 3252.97  219.58
   5   1  -1 3159.28  219.38
  -5   1   1 3257.37  219.58
  -5   1   1 3485.15  219.38
  -5   1   1 2942.11  219.38
  -5   1   1 3107.49  219.18
  -5   1   1 3550.14  219.18
  -5  -1   1 3567.24  219.28
  -5  -1   1 3259.77  219.28
   5  -1  -1 3210.78  219.48
  -5  -1   1 3329.37  219.38
  -5  -1   1 3123.59  219.48
  -5  -1   1 3162.38  219.58
  -5   1  -1 2945.61  216.58
   5   1   1 3337.57  216.58
  -5   1  -1 3248.07  216.88
   5   1   1 3209.38  216.48
  -5  -1  -1 3242.58  216.88
  -5  -1  -1 3309.87  216.68
  -5  -1  -1 3162.58  216.78
  -5  -1  -1 3380.06  216.68
   5  -1   1 3181.78  216.78
  -5   1  -3  611.34   47.70
  -5   1  -3  800.32   47.30
  -5  -1  -3  672.63   47.70
   5   1   5  217.18   19.60
   5   1   5  243.48   20.10
  -5   1  -5  217.58   26.50
   5   1   5  216.28   19.60
   5   1   5  220.28   19.30
  -5   1  -5  235.28   17.60
  -5   1  -5  244.88   17.40
   5   1   5  243.88   20.90
   5  -1   5  267.97   19.00
  -5  -1  -5  256.37   18.20
   5  -1   5  232.58   19.10
   5  -1   5  224.88   20.40
  -5  -1  -5  238.88   17.50
   5  -1   5  227.98   19.50
   5  -1   5  209.68   20.10
   5   1   7  116.29   11.50
  -5   1  -7  102.89    9.50
   5   1   7  116.19   10.30
  -5   1  -7   93.09   16.00
   5   1   7  104.49   10.40
  -5   1  -7  108.49    9.90
   5   1   7  107.29   10.90
   5   1   7   99.29   14.50
   5   1   7  105.19   10.60
  -5  -1  -7  106.99   10.00
  -5  -1  -7   97.59    9.90
   5  -1   7  107.19   10.50
   5  -1   7  120.99   10.60
   5  -1   7   98.99   10.70
   5  -1   7  121.09   10.40
   5  -1   7  100.99   11.10
   5   1   9   45.30    4.20
  -5   1  -9   35.90    4.70
   5   1   9   40.40    4.80
   5  -1   9   40.70    4.40
   5  -1   9   41.50    8.80
   5   2  -8   -2.30    2.50
  -5   2   8    3.90    2.90
   5   2  -8    2.20    4.40
  -5   2   8    0.80    4.40
   5  -2  -8    0.50    3.30
  -5  -2   8    7.40    5.10
   5  -2  -8   -1.20    2.20
  -5  -2   8   -3.10    3.10
  -5  -2   8    1.00    3.60
   5   2  -6    5.50    6.50
  -5   2   6   10.50    5.20
   5   2  -6    3.00    3.80
  -5   2   6    8.20    4.20
  -5   2   6   14.60    4.70
   5   2  -6   11.40    4.80
  -5   2   6   -0.30    4.60
   5   2  -6    4.40    2.80
  -5  -2   6   10.00    4.10
  -5  -2   6    5.50    6.50
   5  -2  -6    3.30    3.30
   5  -2  -6    8.30    5.40
   5  -2  -6    5.50    2.80
  -5  -2   6    3.40    4.10
  -5   2   4  132.59   13.10
   5   2  -4  174.58   11.50
  -5   2   4  167.18   14.40
   5   2  -4  134.39   12.10
   5   2  -4  154.68   11.50
   5  -2  -4  132.79   13.50
  -5  -2   4  141.19   13.50
  -5  -2   4  144.69   11.80
   5  -2  -4  169.08   11.30
   5  -2  -4  178.38   11.40
  -5  -2   4  158.28   13.00
  -5   2   2  995.80   65.09
  -5   2   2  966.40   64.89
   5   2  -2  943.41   65.39
  -5   2   2  928.71   65.49
  -5   2   2 1006.90   65.89
  -5  -2   2  951.80   65.29
   5  -2  -2  974.20   65.59
  -5  -2   2  976.90   65.49
  -5  -2   2  921.91   65.29
  -5   2   0   21.20    3.90
  -5   2   0   23.30    3.70
  -5   2   0   22.50    2.60
  -5   2   0   21.10    3.00
  -5   2   0   27.00    2.90
  -5   2   0   26.40    4.10
   5   2   0   18.10    3.20
   5  -2   0   32.60    4.10
  -5  -2   0   22.90    3.10
  -5  -2   0   16.60    2.40
   5  -2   0   28.80    4.20
  -5  -2   0   24.30    3.00
  -5   2  -2  885.71   66.09
  -5   2  -2 1022.90   66.89
   5  -2   2  962.60   65.69
  -5  -2  -2  939.21   65.69
   5  -2   2  971.10   65.89
  -5  -2  -2 1018.20   65.99
  -5  -2  -2  995.80   65.59
  -5  -2  -2  973.60   65.89
   5   2   4  115.49   15.80
  -5   2  -4  124.89   10.80
   5   2   4  131.59   16.30
   5   2   4  121.19   20.40
   5   2   4  130.89   15.20
   5   2   4  137.49   15.10
   5  -2   4  126.09   14.30
  -5  -2  -4  152.08   13.40
   5  -2   4  125.69   19.60
   5  -2   4  128.99   13.90
  -5  -2  -4  162.58   11.50
   5  -2   4  108.69   16.00
   5   2   6   -2.90    7.10
  -5   2  -6    2.40    4.00
   5   2   6   13.30    6.10
   5   2   6   11.10    5.30
  -5   2  -6    2.20    7.20
   5   2   6   -5.50    8.30
   5   2   6   10.20    5.30
   5   2   6    4.60    5.20
  -5   2  -6    6.20    3.40
   5  -2   6    9.70    5.70
  -5  -2  -6    5.10    4.70
  -5  -2  -6   10.00    4.50
   5  -2   6    7.50    4.90
   5  -2   6    2.00    4.30
   5  -2   6    1.20    5.30
   5  -2   6    8.80    5.40
   5   2   8    5.10    3.50
   5   2   8    4.30    4.40
   5   2   8   -2.10    3.30
  -5   2  -8   -0.10    3.00
  -5   2  -8   -4.50    4.70
  -5   2  -8    2.10    5.80
   5   2   8   -6.80    5.60
   5  -2   8    2.40    3.90
   5  -2   8   -0.20    5.40
  -5  -2  -8   -3.90    4.90
   5  -2   8   -5.20    4.20
   5  -2   8   -8.20    4.40
   5  -2   8   -1.20    3.40
  -5  -2  -8    1.60    3.70
  -5   3   7   21.20    5.00
  -5   3   7   26.40    5.10
  -5   3   7   19.20    8.70
   5   3  -7   17.10    4.70
   5   3  -7   29.60    5.00
   5   3  -7   23.40    4.20
  -5   3   7   30.60    4.90
  -5  -3   7   20.70    4.10
   5  -3  -7   20.40    3.80
   5  -3  -7   17.80    3.20
  -5  -3   7   16.70    6.20
  -5   3   5  373.46   26.20
  -5   3   5  370.66   26.70
   5   3  -5  336.07   25.30
  -5   3   5  349.96   26.90
   5   3  -5  322.07   26.70
  -5   3   5  342.87   27.70
   5   3  -5  315.87   26.10
   5   3  -5  374.56   25.10
  -5  -3   5  404.36   26.30
  -5  -3   5  400.26   26.20
  -5  -3   5  336.27   33.60
   5  -3  -5  409.66   25.20
   5   3  -3  668.03   38.20
   5   3  -3  518.25   38.60
   5   3  -3  655.53   38.30
  -5  -3   3  526.55   39.30
  -5  -3   3  533.55   39.00
  -5  -3   3  550.24   39.20
   5  -3  -3  531.85   39.00
  -5  -3   3  546.55   38.60
  -5  -3   3  541.85   39.90
  -5  -3   3  526.95   39.10
   5   3  -1  688.83   48.10
  -5   3   1  765.22   47.80
  -5   3   1  731.03   48.00
  -5   3   1  728.63   48.30
  -5   3   1  693.23   49.10
   5  -3  -1  675.33   48.50
  -5  -3   1  679.73   48.40
  -5  -3   1  743.13   48.20
  -5  -3   1  672.13   48.10
  -5   3  -1  674.43   47.70
  -5   3  -1  646.54   47.40
  -5  -3  -1  787.02   46.70
  -5  -3  -1  642.24   46.80
   5  -3   1  682.23   46.90
  -5  -3  -1  712.23   46.60
  -5  -3  -1  644.54   46.70
   5  -3   1  660.63   46.70
   5  -3   1  726.23   46.90
  -5   3  -3  487.25   36.00
  -5  -3  -3  542.55   36.10
   5  -3   3  537.15   35.70
  -5  -3  -3  476.55   35.90
  -5  -3  -3  563.44   35.60
  -5   3  -5  331.07   22.50
  -5   3  -5  321.77   27.10
   5   3   5  334.17   25.70
   5   3   5  298.17   24.40
   5   3   5  308.57   24.40
  -5   3  -5  326.07   22.60
   5   3   5  301.77   24.00
   5  -3   5  282.77   24.90
   5  -3   5  321.27   23.90
   5  -3   5  329.97   23.80
   5  -3   5  289.67   24.60
   5  -3   5  311.47   24.80
  -5   3  -7   25.50    4.10
   5   3   7   22.90    5.70
   5   3   7   22.20    5.30
  -5   3  -7   27.20    6.60
   5   3   7   22.80    7.30
  -5   3  -7   24.80    5.10
   5  -3   7   20.40    5.10
   5  -3   7   39.80    6.40
   5  -3   7   16.10    5.90
  -5  -3  -7   26.80    5.40
   5  -3   7   18.10    4.60
   5  -3   7   23.80    4.70
  -5  -3  -7   32.40    5.70
   5   4  -8   32.70    4.40
   5   4  -8   38.20    6.80
   5  -4  -8   29.60    3.70
  -5  -4   8   43.60    5.40
   5  -4  -8   24.10    4.40
   5   4  -6   50.19    8.90
   5   4  -6   43.10    5.10
  -5   4   6   57.69   12.90
  -5   4   6   58.09    7.00
   5   4  -6   34.80    6.40
  -5   4   6   30.30    6.60
   5   4  -6   31.80    7.30
  -5   4   6   40.00    8.70
  -5   4   6   58.89    9.80
   5  -4  -6   53.89    5.10
  -5  -4   6   37.50    5.90
   5  -4  -6   44.70    5.10
  -5   4   4   71.09    8.70
   5   4  -4   70.59    6.30
   5   4  -4   30.00   14.30
  -5   4   4   60.89    7.50
   5   4  -4   57.09    7.30
   5   4  -4   66.89    6.60
   5   4  -4   56.59   10.70
  -5   4   4   59.29   11.90
   5  -4  -4   78.69    6.00
  -5  -4   4   70.79    7.70
   5  -4  -4   84.19    6.30
  -5   4   2  174.18   15.90
   5   4  -2  147.59   11.10
  -5  -4   2  135.59   12.50
  -5  -4   2  147.29   11.90
  -5  -4   2  146.59   12.70
   5  -4  -2  143.99   11.90
   5  -4  -2  177.28   10.90
  -5  -4   2  127.99   12.00
  -5  -4   2  148.69   12.50
  -5  -4   2  135.69   11.40
  -5   4   0    2.30    1.40
  -5   4   0    4.40    1.20
  -5   4   0    4.00    1.40
  -5  -4   0    4.70    1.90
   5  -4   0    5.90    1.50
   5  -4   0    5.30    2.30
   5  -4   0    4.50    3.30
  -5  -4   0    6.70    2.00
   5  -4   0    4.00    1.60
  -5  -4   0    2.10    2.20
  -5  -4   0    4.50    1.70
  -5   4  -2  120.29   11.40
  -5  -4  -2  151.38   10.60
   5  -4   2  142.99   12.90
  -5  -4  -2  148.39   10.80
   5  -4   2  147.09   12.90
  -5  -4  -2  128.89   11.00
   5  -4   2  144.29   10.90
   5  -4   2  160.08   12.20
  -5  -4  -2  135.79   11.70
   5  -4   2  145.79   13.40
   5   4   4   57.19    8.80
  -5   4  -4   62.19    7.20
  -5   4  -4   55.69    6.70
   5   4   4   64.99   11.90
  -5   4  -4   56.69    8.40
   5   4   4   60.49    8.30
   5   4   4   55.69    8.80
   5  -4   4   63.19   11.20
   5  -4   4   55.19    7.50
  -5  -4  -4   56.49    8.50
   5  -4   4   56.79    8.30
  -5  -4  -4   77.59    7.60
   5  -4   4   64.69    5.80
   5   4   6   31.90    6.90
  -5   4  -6   35.70    5.70
  -5   4  -6   45.80    7.50
   5   4   6   34.10   11.20
  -5   4  -6   33.50    6.60
   5   4   6   37.10    6.70
   5   4   6   33.70    6.30
  -5   4  -6   38.60    7.70
   5   4   6   28.40    6.30
  -5  -4  -6   39.00    6.30
   5  -4   6   48.70    8.30
   5  -4   6   49.20    6.30
   5  -4   6   37.30    6.50
   5  -4   6   40.20    6.30
  -5   4  -8   28.80    6.30
  -5   4  -8   46.70    8.00
  -5   4  -8   33.50    4.50
   5   4   8   25.70    4.30
   5   4   8   27.10    5.20
   5  -4   8   17.50    5.80
   5  -4   8   25.30    4.70
  -5  -4  -8   27.90    7.30
   5  -4   8   35.00    5.00
  -5  -4  -8   29.60    5.00
  -5   5   7  123.99   14.10
   5   5  -7  100.09    8.80
  -5   5   7  130.09    9.80
   5   5  -7  133.59   11.10
   5  -5  -7  100.89    8.80
   5  -5  -7  102.89    8.60
   5   5  -5  248.48   29.10
  -5   5   5  244.38   22.30
   5   5  -5  216.98   17.80
   5   5  -5  215.98   18.60
   5   5  -5  243.88   19.60
   5   5  -5  238.28   17.40
  -5   5   5  232.88   20.60
  -5   5   5  277.97   20.20
  -5   5   5  264.77   18.80
   5  -5  -5  277.17   17.60
  -5  -5   5  248.38   24.80
  -5  -5   5  249.18   19.00
   5   5  -3 1185.28   86.99
   5   5  -3 1357.56   78.29
   5   5  -3 1178.88   78.59
  -5  -5   3 1127.59   80.09
   5  -5  -3 1174.48   79.49
  -5  -5   3 1009.10   79.39
  -5  -5   3 1188.78   78.89
  -5  -5   3 1112.49   78.89
  -5  -5   3 1145.09   79.09
  -5  -5   3 1108.49   79.49
  -5   5   1 2321.17  147.49
   5   5  -1 2319.27  147.59
  -5  -5   1 2078.69  148.09
  -5  -5   1 2074.09  147.99
  -5  -5   1 2067.39  147.89
  -5  -5   1 2198.28  148.19
   5  -5  -1 2235.28  148.29
  -5  -5   1 2227.18  148.09
   5  -5  -1 2238.18  148.49
  -5   5  -1 1892.11  144.79
  -5   5  -1 1931.01  144.79
  -5  -5  -1 2173.88  144.59
   5  -5   1 2157.58  144.59
   5  -5   1 2201.38  145.39
  -5  -5  -1 2428.76  144.79
  -5  -5  -1 2010.30  144.69
   5  -5   1 2379.76  144.99
  -5  -5  -1 1941.91  144.59
   5  -5   1 2240.08  144.99
   5  -5   1 2270.67  144.69
  -5   5  -3 1040.80   70.29
  -5   5  -3 1008.70   70.09
   5   5   3 1025.90   71.69
   5   5   3  915.71   71.19
   5   5   3 1014.50   72.19
  -5   5  -3  955.70   71.99
   5  -5   3  967.70   70.99
   5  -5   3 1115.69   70.29
  -5  -5  -3 1063.49   70.09
  -5  -5  -3 1091.49   70.29
  -5  -5  -3 1143.29   69.79
   5   5   5  215.38   18.50
   5   5   5  187.78   18.60
   5   5   5  224.58   19.80
   5   5   5  204.78   18.80
  -5   5  -5  204.38   16.70
  -5   5  -5  215.78   16.00
  -5   5  -5  210.68   21.00
   5  -5   5  238.98   17.80
   5  -5   5  198.98   17.90
  -5  -5  -5  245.48   17.40
   5  -5   5  216.38   18.60
  -5   5  -7  109.99   13.50
  -5   5  -7   94.69    9.60
  -5   5  -7  104.89    8.50
   5   5   7   87.89   12.20
   5   5   7   93.69   10.70
   5   5   7   99.59    9.70
   5  -5   7   97.19    9.30
   5  -5   7   96.89   10.00
  -5  -5  -7  106.69   10.30
  -5   6   8   46.00    4.90
   5   6  -8   46.30    6.30
  -5  -6   8   41.60    5.50
   5   6  -6   18.10    7.10
   5   6  -6   16.60   11.50
  -5   6   6   24.70    6.90
  -5   6   6   27.10    5.60
   5   6  -6   24.10    4.20
   5   6  -6   26.00    5.40
   5  -6  -6   26.50    4.40
  -5  -6   6   26.60    9.50
   5  -6  -6   24.80    4.10
   5   6  -4   27.80    6.00
   5   6  -4   34.30    6.40
  -5   6   4   34.40    6.40
   5   6  -4   39.20    6.10
  -5   6   4   40.80    8.10
   5   6  -4   40.30   11.00
  -5   6   4   46.40   10.40
  -5  -6   4   41.20    7.70
   5  -6  -4   47.80    5.10
  -5  -6   4   31.70    6.00
   5  -6  -4   48.60    4.40
   5   6  -2  235.78   15.90
  -5  -6   2  229.18   18.80
  -5  -6   2  215.38   16.80
  -5  -6   2  219.68   17.00
   5  -6  -2  232.48   18.20
  -5  -6   2  228.58   17.00
  -5  -6   2  208.98   17.80
   5  -6  -2  229.58   19.00
  -5  -6   2  238.78   19.20
  -5   6   0  380.66   23.00
   5  -6   0  373.46   23.30
  -5  -6   0  299.77   23.60
   5  -6   0  335.97   23.90
   5  -6   0  350.56   24.10
  -5  -6   0  290.37   24.00
   5  -6   0  323.37   24.70
  -5  -6   0  335.67   24.90
   5  -6   0  362.96   23.20
  -5  -6   0  324.67   23.90
  -5  -6   0  325.27   23.60
  -5  -6   0  306.57   23.60
  -5   6  -2  180.28   16.50
  -5   6  -2  196.08   15.90
   5  -6   2  214.38   15.90
   5  -6   2  217.38   17.40
  -5  -6  -2  222.18   15.80
   5  -6   2  204.28   15.70
  -5  -6  -2  229.98   15.40
   5  -6   2  220.68   15.60
   5  -6   2  206.78   18.30
  -5  -6  -2  194.08   15.40
   5   6   4   47.90    7.30
  -5   6  -4   31.30   10.90
  -5   6  -4   36.90    6.90
   5   6   4   36.70    7.90
  -5   6  -4   36.80    4.70
   5   6   4   48.60   11.50
  -5   6  -4   45.70    7.30
   5   6   4   27.90    6.80
   5   6   4   27.40    9.20
   5  -6   4   36.40    7.30
   5  -6   4   34.80    6.10
   5  -6   4   42.20    6.40
   5  -6   4   30.60    5.70
  -5  -6  -4   39.40    5.70
  -5   6  -6   13.40    5.40
   5   6   6   21.60    6.40
   5   6   6   15.20    5.60
  -5   6  -6   25.40    5.60
   5   6   6   14.50    5.00
  -5   6  -6   21.50    5.60
  -5   6  -6   23.10    4.20
   5  -6   6   29.40    5.10
   5  -6   6   21.10    5.10
  -5  -6  -6   24.90    7.30
  -5   6  -8   34.40    6.40
   5   6   8   29.80    5.30
   5   6   8   43.40    5.30
   5   6   8   36.80    5.60
   5  -6   8   32.10    4.70
   5   7  -7   15.10    4.00
   5   7  -7   21.30   11.20
  -5   7   7   24.10    4.90
   5   7  -7   18.80    4.70
  -5   7   7   20.60    6.80
   5  -7  -7   15.00    2.70
   5  -7  -7   13.70    3.40
  -5   7   5  244.98   18.70
  -5   7   5  287.47   20.20
  -5   7   5  242.78   21.90
   5   7  -5  217.98   19.80
   5   7  -5  223.58   24.70
   5   7  -5  280.17   20.90
   5  -7  -5  267.87   17.60
  -5  -7   5  205.98   20.00
   5  -7  -5  249.48   17.60
  -5   7   3  209.18   20.20
  -5   7   3  220.68   18.20
   5   7  -3  185.78   23.00
   5   7  -3  224.58   19.30
   5   7  -3  222.88   27.40
   5   7  -3  215.78   16.10
  -5   7   3  234.28   21.70
   5   7  -3  270.27   20.80
  -5  -7   3  211.68   17.40
  -5  -7   3  213.88   17.20
   5  -7  -3  269.17   16.10
  -5  -7   3  213.08   17.40
   5   7  -1  753.52   58.19
  -5  -7   1  776.02   52.19
  -5  -7   1  688.23   52.29
  -5  -7   1  769.02   52.19
  -5  -7   1  748.43   52.59
   5  -7  -1  806.82   53.59
   5  -7  -1  822.82   52.79
  -5  -7   1  726.23   53.49
  -5  -7   1  768.32   52.89
   5   7   1  698.43   55.89
   5   7   1  791.52   54.49
  -5   7  -1  855.61   58.79
  -5  -7  -1  715.73   54.19
   5  -7   1  772.12   52.79
  -5  -7  -1  736.13   54.19
   5  -7   1  750.32   54.29
  -5  -7  -1  787.92   53.09
  -5  -7  -1  811.62   53.19
   5  -7   1  798.72   52.69
   5  -7   1  801.22   53.29
  -5  -7  -1  716.63   52.79
   5  -7   1  841.72   53.79
   5   7   3  189.08   18.20
   5   7   3  186.58   18.90
  -5   7  -3  185.38   14.90
   5   7   3  190.58   18.10
  -5   7  -3  205.58   20.10
  -5   7  -3  181.08   20.30
   5   7   3  182.28   18.70
   5   7   3  165.98   27.40
   5  -7   3  207.58   14.90
  -5  -7  -3  193.38   14.90
   5  -7   3  202.88   16.70
   5  -7   3  165.38   18.30
   5  -7   3  200.18   15.90
   5   7   5  175.18   18.20
  -5   7  -5  198.38   15.60
  -5   7  -5  232.78   23.50
  -5   7  -5  162.38   18.60
   5   7   5  188.38   17.30
   5   7   5  182.58   16.20
  -5   7  -5  203.28   14.30
   5  -7   5  169.08   16.10
   5  -7   5  186.18   15.60
  -5   7  -7   11.90    4.70
   5   7   7   17.60    4.70
   5   7   7   16.00    4.50
  -5   7  -7   20.00    4.10
   5   7   7    8.60    5.40
   5  -7   7   15.80    4.00
   5   8  -6  289.57   20.40
  -5   8   6  266.77   19.60
   5   8  -6  293.97   21.50
   5   8  -6  225.58   25.20
  -5   8   6  270.57   21.80
   5  -8  -6  258.27   18.90
   5  -8  -6  262.87   18.80
  -5  -8   6  276.17   24.10
  -5   8   4  238.98   20.90
   5   8  -4  273.37   20.80
   5   8  -4  214.08   17.00
   5   8  -4  230.58   19.50
  -5   8   4  229.48   18.10
  -5   8   4  216.38   20.50
   5   8  -4  197.98   23.30
  -5  -8   4  224.98   18.20
   5  -8  -4  271.87   16.80
  -5  -8   4  224.98   20.90
   5  -8  -4  271.07   16.70
  -5  -8   4  197.48   18.90
   5   8  -2   32.00    8.70
   5   8  -2  -11.50   23.10
  -5   8   2   27.90    5.60
  -5   8   2   36.40    6.10
   5   8  -2   27.40   13.40
  -5   8   2   30.40    7.00
   5  -8  -2   37.40    4.00
  -5  -8   2   28.80    5.30
  -5  -8   2   29.90    4.70
   5  -8  -2   32.60    4.60
  -5  -8   2   23.40    4.20
   5   8   0   41.60    6.60
   5   8   0   41.00   11.20
   5   8   0   32.10   12.60
   5   8   0   32.90    9.10
  -5   8   0   41.70    6.60
  -5   8   0   32.50    7.10
  -5  -8   0   27.70    4.70
   5  -8   0   42.00    5.10
  -5  -8   0   29.30    5.20
   5  -8   0   40.20    5.40
   5  -8   0   37.80    5.30
  -5  -8   0   30.50    5.70
   5  -8   0   44.90    4.80
  -5   8  -2   27.60    6.50
   5   8   2   21.80    8.60
   5   8   2   25.70    7.20
   5   8   2   32.60    6.70
  -5   8  -2   15.30    7.20
   5   8   2   22.50   12.20
   5  -8   2   21.20    5.10
   5  -8   2   21.60    3.80
   5  -8   2   32.90    4.70
   5  -8   2   17.00    5.90
   5  -8   2   30.90    3.80
  -5  -8  -2   27.10    4.00
   5   8   4  195.88   18.60
  -5   8  -4  199.98   19.80
   5   8   4  191.78   18.40
  -5   8  -4  208.88   20.50
   5   8   4  188.78   17.90
   5   8   4  165.38   16.90
   5  -8   4  198.78   15.40
   5  -8   4  186.88   17.40
   5  -8   4  200.48   16.30
  -5   8  -6  245.78   19.30
  -5   8  -6  246.78   24.00
   5   8   6  222.18   17.90
   5   8   6  237.28   19.40
   5   8   6  221.28   18.60
   5  -8   6  225.48   17.50
  -5   9   7  134.29   10.50
  -5   9   7  143.79   13.00
   5   9  -7  135.49   12.00
   5   9  -5  363.96   27.10
   5   9  -5  319.87   24.10
   5   9  -5  360.66   25.10
  -5   9   5  316.07   23.20
  -5   9   5  308.97   25.40
   5  -9  -5  301.97   22.60
   5  -9  -5  323.07   22.60
   5   9  -3  397.06   31.10
  -5   9   3  434.56   29.60
   5   9  -3  323.07   34.70
  -5   9   3  385.96   30.50
  -5   9   3  338.17   29.10
   5  -9  -3  438.76   26.90
  -5  -9   3  348.27   28.60
  -5  -9   3  379.76   27.70
   5  -9  -3  440.26   27.00
  -5  -9   3  368.46   28.50
   5   9  -1  355.56   29.50
  -5   9   1  347.37   28.60
   5   9  -1  311.47   30.80
  -5   9   1  308.37   26.70
   5   9  -1  326.87   27.70
  -5   9   1  326.77   26.70
  -5  -9   1  321.07   25.30
   5  -9  -1  365.26   23.50
   5  -9  -1  349.27   25.70
  -5  -9   1  331.57   24.20
  -5  -9   1  317.37   24.20
   5  -9  -1  378.86   23.60
  -5   9  -1  311.07   26.20
   5   9   1  320.67   24.90
   5   9   1  312.37   26.30
   5   9   1  304.07   28.70
   5   9   1  374.86   26.20
   5  -9   1  337.17   22.80
   5  -9   1  311.47   23.70
   5  -9   1  323.17   22.90
   5  -9   1  329.67   23.70
  -5  -9  -1  309.37   22.90
  -5  -9  -1  308.87   23.60
   5   9   3  321.27   26.40
  -5   9  -3  369.36   27.50
   5   9   3  345.97   26.30
   5   9   3  281.87   29.60
   5   9   3  349.67   26.70
  -5   9  -3  324.37   27.70
  -5  -9  -3  312.97   24.00
   5  -9   3  340.77   25.20
   5  -9   3  350.56   24.50
   5  -9   3  364.46   25.60
   5  -9   3  334.37   24.50
  -5   9  -5  250.07   21.20
   5   9   5  211.98   18.50
   5   9   5  251.57   20.00
  -5   9  -5  247.78   19.90
   5   9   5  242.48   19.40
   5   9   5  203.28   20.70
   5  -9   5  253.57   18.20
   5   9   7  109.49    9.60
   5   9   7  118.29   10.10
  -5   9  -7  122.99   10.50
   5   9   7  121.79   11.50
   5  -9   7  123.69    9.30
  -5  10   6  197.08   17.30
   5  10  -6  197.08   18.60
  -5  10   6  230.38   16.90
  -5 -10   6  204.28   18.20
   5  10  -4  171.78   18.10
  -5  10   4  159.28   15.00
  -5  10   4  173.98   16.20
  -5 -10   4  130.09   16.20
  -5 -10   4  134.79   16.90
  -5 -10   4  156.68   14.00
   5 -10  -4  165.68   11.90
   5 -10  -4  169.68   11.90
  -5  10   2  183.68   17.70
  -5  10   2  166.28   18.10
  -5  10   2  184.48   18.80
   5  10  -2  161.78   23.60
   5  10  -2  184.98   19.50
  -5  10   2  202.08   17.10
   5  10  -2  176.28   23.40
  -5 -10   2  182.48   15.40
   5 -10  -2  211.98   13.80
  -5 -10   2  176.28   14.60
   5 -10  -2  206.88   13.90
  -5 -10   2  183.48   16.90
   5  10   0  308.27   29.90
   5  10   0  350.86   24.60
  -5  10   0  358.76   28.90
   5  10   0  347.47   27.00
  -5  10   0  312.37   26.00
   5  10   0  307.17   27.00
  -5  10   0  268.07   26.50
   5 -10   0  344.37   22.80
   5 -10   0  343.87   23.00
   5 -10   0  340.17   25.10
  -5 -10   0  305.67   23.30
  -5 -10   0  308.77   23.30
  -5  10  -2  173.78   17.90
   5  10   2  154.18   20.00
  -5  10  -2  164.48   18.00
   5  10   2  186.18   17.00
   5  10   2  176.68   15.90
   5  10   2  155.18   17.30
  -5  10  -2  130.39   18.50
   5 -10   2  179.38   13.20
  -5 -10  -2  160.98   13.50
   5 -10   2  172.68   14.70
   5 -10   2  187.58   14.50
   5 -10   2  166.28   14.40
   5  10   4  142.49   14.20
  -5  10  -4  152.28   15.90
   5  10   4  126.99   14.10
  -5  10  -4  132.49   14.80
   5  10   4  123.39   14.00
   5  10   4  121.29   16.50
   5  10   4  125.89   18.30
   5 -10   4  144.19   12.10
   5 -10   4  125.09   13.40
   5  10   6  149.39   13.70
   5  10   6  160.48   13.10
   5  10   6  163.08   14.50
  -5  10  -6  174.98   15.80
  -5  10  -6  160.38   13.70
   5 -10   6  171.38   12.50
  -5  11   5    6.10    5.10
  -5  11   5    8.90    6.40
   5  11  -5    9.60    6.80
  -5  11   5    3.50    4.40
   5 -11  -5    0.80    2.50
   5 -11  -5    4.40    2.80
   5  11  -3  724.93   46.60
  -5  11   3  713.93   46.80
  -5  11   3  694.63   45.90
  -5  11   3  653.43   45.50
   5  11  -3  567.84   48.90
  -5 -11   3  564.74   46.30
   5 -11  -3  568.84   43.90
  -5 -11   3  603.84   44.70
   5 -11  -3  679.63   44.10
  -5 -11   3  665.23   45.30
   5  11  -1  147.79   17.10
   5  11  -1  126.99   19.20
  -5  11   1  126.09   13.50
  -5  11   1   97.19   15.10
   5  11  -1  106.79   15.60
  -5  11   1  114.19   14.30
  -5  11   1  135.79   16.00
  -5 -11   1  114.69   10.40
  -5 -11   1  120.79   11.10
   5 -11  -1  122.49    9.90
   5 -11  -1  123.29    9.60
   5  11   1  103.39   15.10
   5  11   1  108.29   18.40
  -5  11  -1  125.89   14.10
   5  11   1  119.89   13.10
   5  11   1  134.89   14.70
  -5  11  -1  127.79   14.80
  -5 -11  -1  104.99   10.50
   5 -11   1  118.39   13.00
   5 -11   1  107.09   11.30
   5 -11   1  117.79   10.40
   5 -11   1  128.39    9.80
  -5 -11  -1  106.09   10.80
   5  11   3  605.04   43.90
  -5  11  -3  677.23   45.70
   5  11   3  637.04   44.00
   5  11   3  528.15   45.40
   5  11   3  610.44   43.80
  -5  11  -3  627.24   44.00
  -5 -11  -3  596.44   42.90
   5 -11   3  603.84   43.60
   5 -11   3  598.04   47.90
   5 -11   3  688.63   42.90
   5 -11   3  596.34   43.00
   5  11   5    9.20    5.00
   5  11   5   -0.30    7.90
  -5  11  -5    6.40    4.90
   5  11   5   -0.50    5.30
  -5  11  -5   -0.90    5.60
   5 -11   5   -1.70    3.20
  -5  12   6   18.10    4.40
   5  12  -6   20.70    3.70
  -5  12   6   25.40    5.40
  -5 -12   6   19.80    5.20
  -5 -12   6   30.80    5.60
  -5  12   4  126.39   13.00
  -5  12   4  105.49   11.90
   5  12  -4  108.69   13.60
  -5  12   4  118.69   12.70
   5 -12  -4  107.49    8.80
   5 -12  -4  106.59    9.00
  -5 -12   4  107.49   10.70
   5  12  -2  610.44   40.70
  -5  12   2  573.54   40.00
   5  12  -2  501.05   43.20
  -5  12   2  628.44   41.40
  -5  12   2  534.05   40.50
   5  12  -2  540.15   42.10
  -5 -12   2  564.44   39.60
  -5 -12   2  579.04   39.20
   5 -12  -2  579.44   38.50
   5 -12  -2  575.34   38.70
  -5 -12   2  464.95   42.10
   5  12   0 1123.69   74.69
  -5  12   0 1142.29   75.49
  -5  12   0 1111.79   73.99
   5  12   0 1085.29   73.59
  -5  12   0 1024.00   73.49
   5  12   0 1114.29   73.89
   5  12   0 1040.40   76.79
  -5 -12   0 1057.09   73.29
   5 -12   0 1020.70   73.09
   5 -12   0 1067.49   72.99
   5 -12   0 1034.20   72.69
  -5 -12   0 1049.00   72.99
   5 -12   0 1061.49   76.49
  -5  12  -2  555.84   38.40
   5  12   2  536.35   38.60
   5  12   2  529.35   38.10
  -5  12  -2  553.74   38.30
   5  12   2  490.95   38.40
   5  12   2  490.95   40.40
   5 -12   2  561.44   37.10
  -5 -12  -2  535.05   38.50
   5 -12   2  531.65   38.80
   5 -12   2  568.24   37.80
   5 -12   2  525.15   37.40
  -5 -12  -2  513.75   37.20
   5  12   4   81.69   12.20
   5  12   4   98.39   12.00
   5  12   4  103.49   15.10
  -5  12  -4  122.89   12.30
   5  12   4   91.89   12.00
   5 -12   4   89.99    9.40
   5 -12   6   13.40    3.30
   5  13  -5  304.17   20.30
  -5  13   5  269.27   20.30
  -5  13   5  240.38   20.20
  -5  13   5  262.47   20.80
   5  13  -5  279.97   19.00
   5 -13  -5  232.58   18.90
  -5 -13   5  291.27   20.60
  -5  13   3  318.07   23.00
  -5  13   3  302.07   21.70
  -5  13   3  261.77   22.80
   5  13  -3  250.17   25.30
   5  13  -3  328.27   21.10
   5  13  -3  308.97   22.70
   5 -13  -3  237.68   20.20
  -5 -13   3  268.37   21.90
   5 -13  -3  286.87   20.10
  -5 -13   3  293.37   20.70
  -5  13   1   30.10    5.50
  -5  13   1   23.40    4.90
   5  13  -1   31.80    6.80
   5  13  -1   36.10    5.40
   5  13  -1   30.70    9.90
   5  13  -1   17.20    8.90
  -5  13   1   47.50    7.80
   5 -13  -1   37.70    5.50
  -5 -13   1   33.20    4.80
  -5 -13   1   37.30    5.90
   5 -13  -1   25.40    3.70
   5 -13  -1   33.40    4.90
  -5  13  -1   25.40    5.20
   5  13   1   32.30    7.20
   5  13   1   21.90    9.20
   5  13   1   30.90    5.50
  -5  13  -1   34.50    5.20
   5  13   1   20.70    6.80
  -5 -13  -1   30.90    5.20
   5 -13   1   29.50    4.70
  -5 -13  -1   19.60    4.70
   5 -13   1   24.10    3.70
   5 -13   1   28.20    5.00
   5  13   3  257.67   21.30
   5  13   3  274.37   21.10
   5  13   3  236.28   23.10
  -5  13  -3  274.77   20.80
   5 -13   3  288.97   20.00
   5 -13   3  264.47   19.70
  -5  13  -5  255.57   17.50
   5  13   5  195.58   18.50
   5  13   5  234.28   18.10
   5 -13   5  241.68   16.80
  -5  14   4  171.38   14.50
  -5  14   4  188.98   14.00
   5  14  -4  185.88   13.20
   5 -14  -4  160.78   13.00
   5  14  -2  381.66   32.50
   5  14  -2  455.75   29.40
  -5  14   2  358.66   31.00
  -5  14   2  438.56   31.00
  -5  14   2  429.96   29.80
  -5 -14   2  447.06   29.10
   5 -14  -2  408.96   28.60
   5 -14  -2  408.06   28.90
  -5 -14   2  395.86   29.80
   5  14   0  395.56   28.30
  -5  14   0  399.66   29.60
   5  14   0  354.06   26.50
  -5  14   0  381.56   27.00
   5  14   0  362.56   30.10
  -5  14   0  350.46   26.20
   5 -14   0  347.97   26.40
  -5 -14   0  356.56   26.30
  -5 -14   0  350.96   25.90
   5 -14   0  363.36   25.60
   5 -14   0  368.26   26.20
  -5  14  -2  432.56   29.60
  -5  14  -2  412.76   28.80
   5  14   2  372.46   31.20
   5  14   2  410.36   29.10
   5 -14   2  409.56   29.60
   5 -14   2  423.46   28.10
  -5 -14  -2  379.76   28.40
   5 -14   2  393.96   28.40
  -5 -14  -2  368.26   28.50
   5  14   4  155.48   13.60
  -5  14  -4  161.28   13.20
   5  14   4  164.68   13.90
   5 -14   4  174.48   14.00
  -5  15   3   25.10    4.90
  -5  15   3   26.80    4.30
   5  15  -3   23.00    3.60
  -5 -15   3   22.40    4.70
   5 -15  -3   29.30    4.60
   5  15  -1  157.68   16.20
  -5  15   1  172.38   15.40
  -5  15   1  164.08   13.00
   5  15  -1  167.58   12.80
   5  15  -1  130.49   15.20
   5 -15  -1  163.38   12.80
  -5 -15   1  166.48   12.30
   5 -15  -1  160.38   11.90
  -5 -15   1  147.49   13.30
  -5  15  -1  162.28   12.70
  -5  15  -1  154.58   12.90
   5  15   1  148.39   12.90
   5  15   1  164.28   13.40
   5  15   1  145.69   15.70
  -5 -15  -1  153.48   12.10
   5 -15   1  150.48   13.50
   5 -15   1  157.68   11.70
  -5 -15  -1  131.59   12.60
   5  15   3   17.90    5.30
  -5  15  -3   24.80    4.20
   5  15   3   23.20    5.10
   5  15   3   21.50    7.60
   5  16  -2   49.10    5.80
  -5  16   2   45.70    5.90
  -5  16   2   58.39    8.50
   5 -16  -2   47.30    5.40
  -5 -16   2   55.49    6.00
  -5 -16   2   50.39    6.70
   5  16   0   73.69    7.90
   5  16   0   78.59    9.50
  -5  16   0   73.39    7.60
   5  16   0   94.69   11.90
  -5 -16   0   78.79    7.20
   5 -16   0   81.59    7.00
   5  16   2   63.69    7.20
   5  16   2   55.89   10.30
   5  16   2   48.50    7.20
   6   0  -8    6.10    4.10
  -6   0   8   13.50    3.20
   6   0  -8    8.30    4.30
   6   0  -8    7.90    2.50
  -6   0   8    1.60    5.60
   6   0  -6  238.88   18.60
  -6   0   6  239.18   22.10
  -6   0   6  279.27   19.70
   6   0  -6  276.77   20.10
   6   0  -6  261.97   18.20
   6   0  -4 2600.94  195.18
  -6   0   4 2731.83  195.28
   6   0  -4 2739.23  195.58
  -6   0   4 3159.88  195.38
   6   0  -4 3249.67  194.88
  -6   0   2 1193.68   89.39
  -6   0   2 1300.37   88.89
   6   0  -2 1498.45   88.59
  -6   0   2 1249.28   88.89
  -6   0   2 1284.87   89.29
   6   0  -2 1231.38   89.19
   6   0  -2 1436.96   88.69
  -6   0   0 2346.57  186.38
  -6   0   0 2731.03  186.18
  -6   0   0 3164.38  186.08
   6   0   0 2569.94  186.18
   6   0   0 2618.14  186.28
  -6   0   0 3176.48  186.18
  -6   0  -2 1156.58   80.79
  -6   0  -2 1288.47   80.89
  -6   0  -2 1127.19   80.49
   6   0   4 2367.36  159.08
   6   0   4 2395.36  158.78
  -6   0  -4 2493.75  158.18
   6   0   4 2012.90  159.68
   6   0   4 2214.38  158.68
   6   0   4 2314.27  159.18
   6   0   4 2431.36  158.68
  -6   0  -4 2520.95  160.58
  -6   0  -6  224.78   17.50
   6   0   6  250.47   19.90
  -6   0  -6  245.58   17.80
   6   0   6  230.28   18.90
  -6   0  -6  230.48   25.30
   6   0   6  238.08   19.30
   6   0   6  241.48   18.60
   6   0   6  218.48   18.90
   6   0   8    6.90    3.40
   6   0   8    4.70    3.70
  -6   0  -8   10.30    4.80
   6   0   8   13.50    5.90
  -6   0  -8   14.40    3.30
   6   0   8    1.80    3.80
   6   0   8   13.80    4.60
   6   1  -7   42.20    5.70
  -6   1   7   51.69    7.70
  -6   1   7   64.79   13.30
  -6   1   7   51.49   10.70
   6   1  -7   32.60    4.60
   6  -1  -7   36.10    5.40
  -6  -1   7   53.29    6.90
   6  -1  -7   35.60    4.50
  -6   1   5   71.69   14.10
   6   1  -5   84.39   10.70
   6   1  -5   78.49    7.60
   6   1  -5   81.69    9.80
   6   1  -5   91.49    7.30
  -6   1   5   86.59   10.80
   6  -1  -5   87.19   11.20
   6  -1  -5   72.89   10.80
  -6  -1   5  107.29    9.30
   6  -1  -5   99.09    7.20
   6  -1  -5   86.09    7.40
   6   1  -3  774.02   61.59
   6   1  -3 1032.40   61.09
   6   1  -3  934.81   61.09
  -6   1   3  880.71   61.19
   6  -1  -3  801.82   61.79
  -6  -1   3  832.92   61.39
   6  -1  -3  985.20   61.09
  -6  -1   3  836.92   61.79
   6  -1  -3 1042.50   61.09
  -6   1   1  964.10   60.69
  -6   1   1  911.51   60.79
  -6   1   1  854.81   61.29
   6   1  -1 1036.00   60.69
  -6   1   1  897.91   60.99
   6   1  -1  849.81   60.99
  -6  -1   1  946.21   60.89
  -6  -1   1  891.31   61.09
  -6  -1   1  872.21   61.19
   6  -1  -1  854.31   61.09
  -6  -1   1  889.41   60.79
  -6  -1   1  796.52   61.19
  -6   1  -1  893.71   59.49
  -6   1  -1  884.31   59.79
  -6   1  -1  886.11   59.39
  -6   1  -1  839.82   60.39
   6   1   1  871.11   59.19
  -6  -1  -1  890.41   59.49
  -6  -1  -1  815.42   59.89
   6  -1   1  889.31   59.49
  -6  -1  -1  919.21   59.39
  -6   1  -3  790.82   53.19
  -6  -1  -3  849.12   53.29
  -6  -1  -3  692.53   52.99
  -6  -1  -3  774.92   53.29
   6   1   5   76.69   12.30
   6   1   5   74.29    9.10
  -6   1  -5   80.59    8.10
  -6   1  -5  106.89   11.40
   6   1   5   83.39   10.90
   6   1   5   85.79   11.90
  -6   1  -5   66.39   10.50
   6   1   5   70.19   16.10
   6   1   5   99.49   12.60
   6  -1   5   71.59   11.40
   6  -1   5   63.29   12.10
  -6  -1  -5   74.39    9.00
   6  -1   5   83.89   12.30
  -6  -1  -5   77.69    8.30
   6  -1   5   79.09   11.00
   6  -1   5   83.19   10.90
   6   1   7   37.90    6.10
   6   1   7   48.10    7.30
   6   1   7   31.20    6.80
  -6   1  -7   38.10    8.90
  -6   1  -7   39.30    5.70
  -6   1  -7   45.50    6.80
   6   1   7   41.20    5.90
   6   1   7   35.30    5.90
   6   1   7   26.40    8.70
   6  -1   7   36.10    6.00
   6  -1   7   40.80    6.90
  -6  -1  -7   34.00    6.20
  -6  -1  -7   32.80    6.60
   6  -1   7   39.60    6.00
   6  -1   7   34.90    5.80
   6  -1   7   36.90    5.70
  -6   2   8   38.50    4.40
   6   2  -8   36.50    6.30
  -6   2   8   32.80    7.70
   6   2  -8   27.10    3.90
   6  -2  -8   35.50    6.90
   6  -2  -8   26.20    3.60
   6  -2  -8   22.50    4.60
  -6  -2   8   27.00    5.30
  -6   2   6  297.47   20.80
   6   2  -6  245.98   19.40
   6   2  -6  292.07   21.10
  -6   2   6  277.97   22.00
   6  -2  -6  278.17   19.40
  -6   2   4  339.67   22.80
  -6   2   4  312.17   23.70
   6   2  -4  287.97   23.40
  -6   2   4  272.67   26.20
   6   2  -4  289.77   22.70
   6   2  -4  309.67   21.80
   6  -2  -4  308.27   23.40
  -6  -2   4  350.76   22.80
   6  -2  -4  345.87   21.80
  -6  -2   4  323.87   22.40
  -6  -2   4  275.47   29.40
   6   2  -2 2764.92  172.18
   6   2  -2 2871.71  172.28
   6   2  -2 2515.85  172.68
   6  -2  -2 2512.95  172.78
  -6  -2   2 2501.05  172.78
  -6  -2   2 2504.95  172.78
  -6  -2   2 2526.95  172.58
  -6  -2   2 2377.16  172.58
  -6  -2   2 2475.05  172.58
  -6   2   0 1044.70   64.79
  -6   2   0  956.80   65.09
   6   2   0  923.61   64.89
  -6  -2   0  925.31   65.09
  -6  -2   0  824.92   65.19
   6  -2   0  915.11   65.19
  -6  -2   0 1008.30   64.89
  -6  -2   0 1071.29   64.99
  -6   2  -2 2406.46  166.18
  -6  -2  -2 2497.95  166.08
  -6  -2  -2 2477.85  166.18
  -6  -2  -2 2602.84  165.98
  -6  -2  -2 2345.37  166.18
   6   2   4  234.88   21.60
   6   2   4  267.37   21.60
   6   2   4  237.48   25.50
  -6   2  -4  281.17   19.30
   6   2   4  258.47   22.20
   6   2   4  269.07   22.30
  -6   2  -4  273.97   25.40
   6  -2   4  291.47   21.60
   6  -2   4  219.78   22.20
   6  -2   4  276.07   21.00
   6  -2   4  246.68   22.80
  -6  -2  -4  298.27   20.20
   6   2   6  237.78   20.10
  -6   2  -6  243.98   18.00
  -6   2  -6  244.48   17.60
   6   2   6  270.07   18.90
   6   2   6  237.38   19.20
  -6   2  -6  241.28   22.60
   6   2   6  212.18   19.10
   6   2   6  197.68   21.90
   6  -2   6  241.78   18.70
   6  -2   6  236.28   19.50
  -6  -2  -6  238.88   17.90
   6  -2   6  218.38   19.30
   6  -2   6  247.18   18.80
  -6  -2  -6  249.68   18.20
   6  -2   6  229.28   18.90
  -6   2  -8   25.90    5.50
  -6   2  -8   30.50    4.50
   6   2   8   18.90    4.60
  -6   2  -8   18.90    5.90
   6   2   8   30.50    4.90
   6   2   8   25.20    5.20
  -6  -2  -8   20.10    5.50
  -6  -2  -8   28.10    4.20
   6  -2   8   21.90    4.50
   6  -2   8   26.30    4.50
   6  -2   8   22.30    5.80
   6   3  -7  138.99   10.70
  -6   3   7  166.98   15.70
   6   3  -7  137.79   13.10
   6  -3  -7  153.58   13.70
   6  -3  -7  127.19   10.90
  -6  -3   7  166.88   12.20
   6  -3  -7  130.69   10.50
  -6   3   5  149.59   13.30
   6   3  -5  139.09   10.40
   6   3  -5  130.59   13.20
   6   3  -5  118.79   12.30
  -6   3   5  124.09   14.00
  -6   3   5  164.78   12.00
   6   3  -5  129.99   11.00
   6  -3  -5  118.79   20.50
  -6  -3   5  137.29   12.00
   6  -3  -5  147.89   10.30
  -6  -3   5  119.69   22.90
   6  -3  -5  148.89   10.70
  -6   3   3  590.14   38.90
   6   3  -3  581.14   38.10
  -6   3   3  538.55   39.20
   6   3  -3  603.84   37.90
   6   3  -3  529.15   38.50
  -6  -3   3  549.54   38.50
  -6  -3   3  566.04   41.00
   6  -3  -3  546.25   39.00
  -6  -3   3  516.05   39.40
  -6  -3   3  564.24   38.90
  -6  -3   3  531.85   39.30
  -6  -3   3  569.74   42.60
   6   3  -1 1364.76   93.99
  -6   3   1 1414.76   94.19
  -6   3   1 1438.96   93.89
  -6  -3   1 1320.17   94.29
  -6  -3   1 1357.36   93.99
  -6  -3   1 1491.75   94.19
   6  -3  -1 1633.24   93.79
  -6  -3   1 1278.17   94.19
  -6  -3   1 1262.17   94.19
   6  -3  -1 1350.36   94.39
  -6   3  -1 1235.98   85.09
  -6   3  -1 1258.27   85.49
  -6   3  -1 1157.48   85.49
  -6  -3  -1 1376.46   85.29
   6  -3   1 1240.78   85.29
   6  -3   1 1391.66   85.69
  -6  -3  -1 1168.28   85.69
  -6   3  -3  565.44   35.00
   6   3   3  424.56   39.70
   6   3   3  453.45   36.60
   6   3   3  439.76   36.90
  -6   3  -3  502.15   34.90
  -6   3  -3  511.55   38.80
  -6  -3  -3  493.25   35.00
  -6  -3  -3  495.15   35.70
   6  -3   3  538.15   34.40
  -6  -3  -3  563.24   34.80
  -6  -3  -3  559.24   35.00
   6  -3   3  448.16   36.00
  -6   3  -5  119.09   10.60
  -6   3  -5  129.09   18.10
  -6   3  -5  126.29   10.10
   6   3   5   97.99   18.50
   6   3   5  119.79   12.70
   6   3   5  121.39   14.50
   6   3   5  118.39   13.40
   6   3   5  122.59   13.20
   6  -3   5   96.69   14.20
   6  -3   5  102.49   12.20
   6  -3   5  115.09   12.50
   6  -3   5  112.69   14.30
   6  -3   5  112.49   13.50
  -6  -3  -5  126.29   12.00
  -6   3  -7  137.69   11.00
   6   3   7  137.29   12.20
   6   3   7  132.69   13.00
  -6   3  -7  136.89   16.20
   6   3   7  135.59   12.60
  -6   3  -7  143.19   11.90
   6  -3   7  136.59   14.50
  -6  -3  -7  133.09   11.80
   6  -3   7  148.49   12.20
   6  -3   7  144.79   12.30
   6  -3   7  137.09   12.10
  -6  -3  -7  131.69   11.80
   6  -3   7  147.59   11.90
   6   4  -8  457.25   34.00
  -6   4   8  518.25   33.50
  -6  -4   8  486.25   33.50
  -6   4   6  320.07   23.40
   6   4  -6  352.26   23.60
  -6   4   6  307.17   25.40
  -6  -4   6  350.86   22.80
   6  -4  -6  281.17   22.00
   6  -4  -6  289.07   22.00
  -6   4   4  486.45   31.60
   6   4  -4  404.46   31.50
   6   4  -4  462.65   30.60
  -6   4   4  501.85   32.90
  -6   4   4  450.55   32.40
   6   4  -4  426.16   32.10
   6   4  -4  431.96   38.70
   6   4  -4  407.66   30.80
  -6  -4   4  481.15   31.80
  -6  -4   4  454.65   35.60
   6  -4  -4  416.96   32.80
  -6  -4   4  431.96   31.70
   6   4  -2   34.80    4.70
   6  -4  -2   41.80    7.10
  -6  -4   2   32.10    6.50
  -6  -4   2   33.10    5.10
  -6  -4   2   30.70    5.20
   6  -4  -2   41.80    4.00
  -6  -4   2   30.40    4.40
  -6  -4   2   33.70    5.20
  -6   4   0 2672.83  169.28
  -6   4   0 2856.91  169.38
  -6   4   0 2472.65  169.68
  -6  -4   0 2342.27  169.68
  -6  -4   0 2150.08  169.58
   6  -4   0 2639.04  169.38
   6  -4   0 2436.56  169.88
  -6  -4   0 2428.46  169.48
  -6  -4   0 2268.67  169.68
  -6  -4   0 2651.53  169.68
   6  -4   0 2782.82  169.48
  -6   4  -2   37.10    6.30
  -6  -4  -2   29.80    5.80
   6  -4   2   37.50    5.00
  -6  -4  -2   39.40    6.00
  -6  -4  -2   32.00    5.30
   6  -4   2   44.60    5.10
  -6  -4  -2   21.40    5.30
   6   4   4  317.37   32.00
   6   4   4  338.17   28.30
  -6   4  -4  399.36   30.20
  -6   4  -4  386.86   26.10
  -6   4  -4  396.76   26.30
   6   4   4  357.56   28.30
   6   4   4  373.86   28.80
   6   4   4  368.96   28.40
   6   4   4  330.97   31.50
   6  -4   4  389.76   27.70
   6  -4   4  363.46   27.50
   6  -4   4  391.06   28.50
   6   4   6  261.37   20.50
  -6   4  -6  268.17   19.60
   6   4   6  260.97   21.20
  -6   4  -6  271.17   20.10
   6   4   6  272.07   21.80
   6   4   6  248.78   20.90
  -6   4  -6  303.97   23.10
   6  -4   6  275.97   20.90
  -6  -4  -6  256.07   20.30
   6  -4   6  275.47   20.50
   6  -4   6  282.47   20.50
  -6   4  -8  411.46   26.20
  -6   4  -8  354.56   25.20
   6   4   8  394.86   25.90
   6   4   8  382.56   26.20
   6   4   8  360.26   25.70
   6  -4   8  301.57   26.20
   6  -4   8  362.56   25.50
  -6   5   7   62.89   10.40
  -6   5   7   76.89    8.90
   6   5  -7   70.99    8.60
   6   5  -7   57.99    8.90
  -6  -5   7   67.19    7.70
   6  -5  -7   50.69    5.30
   6   5  -5   16.60    5.60
   6   5  -5   31.10    5.40
  -6   5   5   21.40    5.50
  -6   5   5   37.00    9.20
   6   5  -5   19.20    3.50
   6   5  -5    2.50   11.60
  -6   5   5   31.20    5.00
   6  -5  -5   26.40    4.00
  -6  -5   5   24.90    6.50
  -6  -5   5   27.80    8.30
   6  -5  -5   24.50    4.10
   6   5  -3  323.77   23.20
   6   5  -3  248.58   29.10
  -6   5   3  303.57   21.00
   6   5  -3  242.98   26.90
  -6   5   3  286.37   22.50
   6   5  -3  282.77   20.20
  -6   5   3  296.67   22.50
   6   5  -3  256.17   22.10
   6  -5  -3  265.77   21.60
  -6  -5   3  287.17   27.80
  -6  -5   3  300.07   20.90
  -6  -5   3  261.27   20.70
  -6  -5   3  249.97   21.10
   6  -5  -3  313.57   19.60
   6   5  -1  682.33   44.70
  -6   5   1  734.93   44.90
  -6  -5   1  646.64   45.50
  -6  -5   1  655.13   45.40
  -6  -5   1  673.43   46.10
  -6  -5   1  671.13   45.70
   6  -5  -1  584.64   45.80
  -6  -5   1  645.84   45.50
  -6   5  -1  673.63   44.40
  -6   5  -1  614.44   43.30
  -6   5  -1  552.64   43.60
   6  -5   1  655.33   43.90
   6  -5   1  664.43   43.50
  -6  -5  -1  547.35   43.40
  -6  -5  -1  650.33   43.70
   6  -5   1  672.23   43.60
   6  -5   1  662.13   45.10
  -6  -5  -1  582.84   43.90
  -6  -5  -1  707.13   43.70
   6  -5   1  676.83   44.40
  -6  -5  -1  612.44   43.60
  -6   5  -3  252.27   18.10
  -6   5  -3  219.28   22.40
   6   5   3  236.98   21.20
   6   5   3  252.07   23.00
  -6   5  -3  242.58   18.30
  -6   5  -3  294.67   25.90
   6   5   3  220.78   21.50
   6   5   3  218.68   20.80
   6   5   3  226.98   27.20
   6  -5   3  266.67   18.00
   6  -5   3  227.48   20.20
   6  -5   3  249.88   22.70
   6  -5   3  223.08   20.30
  -6  -5  -3  263.97   18.20
  -6  -5  -3  276.57   18.60
   6   5   5   24.80    7.00
  -6   5  -5   32.70    6.90
   6   5   5   24.80    6.40
  -6   5  -5   28.30    5.10
  -6   5  -5   33.40    5.70
   6   5   5   14.50    5.80
  -6   5  -5   26.40    4.00
   6   5   5   19.70    6.50
  -6  -5  -5   26.80    6.00
   6  -5   5   16.30    5.40
   6  -5   5   18.30    5.00
   6  -5   5   23.40    5.90
  -6   5  -7   51.99    6.80
  -6   5  -7   53.89    5.80
   6   5   7   54.49    7.20
   6   5   7   46.10    6.90
  -6   5  -7   46.90    7.20
   6   5   7   46.70    6.70
  -6  -5  -7   28.60   10.40
   6  -5   7   56.89    7.00
   6  -5   7   52.69    6.50
  -6  -5  -7   41.80    7.90
  -6   6   8   10.60    3.80
   6   6  -8    5.40    3.00
  -6   6   8    5.80    2.60
  -6  -6   8    8.30    3.10
   6  -6  -8    4.70    2.20
  -6   6   6  679.73   42.70
  -6   6   6  620.14   44.30
   6   6  -6  621.34   46.20
   6   6  -6  692.03   43.70
   6   6  -6  626.64   43.00
  -6  -6   6  598.74   45.00
   6  -6  -6  532.95   42.00
   6  -6  -6  569.34   41.90
   6   6  -4 1193.08   85.19
  -6   6   4 1198.28   84.59
   6   6  -4 1024.00   82.69
  -6   6   4 1276.97   82.69
   6   6  -4 1084.29   82.49
  -6   6   4 1334.47   83.29
  -6   6   4 1195.68   82.99
   6   6  -4 1308.57   83.69
  -6  -6   4 1107.79   83.09
   6  -6  -4 1404.56   82.09
   6  -6  -4 1291.37   82.09
  -6  -6   4 1152.68   82.79
  -6   6   2 1483.75  103.69
   6   6  -2 1718.33  104.19
   6   6  -2 1566.74  102.59
   6   6  -2 1363.16  106.99
   6   6  -2 1451.25  104.59
  -6   6   2 1717.23  104.09
   6  -6  -2 1668.53  102.59
  -6  -6   2 1361.86  104.19
  -6  -6   2 1497.55  103.29
   6  -6  -2 1503.45  103.59
  -6  -6   2 1502.95  103.09
  -6  -6   2 1474.45  103.29
  -6  -6   2 1460.85  104.29
  -6   6   0  137.89    8.90
   6  -6   0  105.29   14.20
   6  -6   0  131.19   10.60
   6  -6   0  113.29   12.60
  -6  -6   0  102.79   10.10
  -6  -6   0  106.29   10.60
  -6  -6   0  129.39   12.00
   6  -6   0  128.09    9.40
  -6  -6   0  116.89   11.10
  -6  -6   0  106.39   10.80
   6  -6   0  132.39    9.40
  -6   6  -2 1271.37   95.39
   6   6   2 1454.35   94.99
  -6   6  -2 1318.67   93.79
   6   6   2 1339.97   95.49
  -6   6  -2 1388.86   95.49
   6   6   2 1325.77   94.89
   6   6   2 1213.18   96.99
   6  -6   2 1427.66   94.49
  -6  -6  -2 1510.25   93.99
   6  -6   2 1273.77   94.49
   6  -6   2 1495.35   95.29
   6  -6   2 1434.36   93.89
   6  -6   2 1490.35   94.19
   6  -6   2 1446.36   94.19
  -6  -6  -2 1400.56   93.89
   6   6   4  934.31   68.89
  -6   6  -4 1030.60   68.09
   6   6   4  952.90   69.69
   6   6   4  854.91   68.89
  -6   6  -4 1013.80   70.99
  -6   6  -4 1025.50   67.69
   6   6   4 1031.10   69.29
  -6   6  -4  993.10   69.49
   6   6   4  856.51   70.89
   6  -6   4  993.40   68.69
   6  -6   4  963.70   68.49
  -6  -6  -4 1132.29   68.09
   6  -6   4 1067.59   67.79
   6  -6   4 1069.89   68.89
   6   6   6  505.25   35.30
   6   6   6  497.95   35.80
  -6   6  -6  489.05   34.70
  -6   6  -6  516.25   34.20
  -6   6  -6  506.85   35.90
   6   6   6  467.95   35.30
  -6  -6  -6  479.45   35.10
   6  -6   6  462.35   34.80
   6  -6   6  522.25   34.90
   6   6   8    4.30    3.00
   6   6   8    4.00    2.80
   6   6   8    7.10    4.00
  -6   6  -8    3.90    3.40
   6  -6   8    5.20    2.90
  -6   7   7   81.79    8.80
  -6   7   7   70.59    6.70
  -6   7   7   72.69    9.80
   6   7  -7   66.69    8.20
  -6  -7   7   63.19    7.20
  -6   7   5    8.30    5.80
   6   7  -5    9.80    5.70
  -6   7   5   12.90    4.80
  -6   7   5   12.00    3.90
   6   7  -5    1.00    5.70
   6   7  -5    6.20    4.50
   6   7  -5  -11.70    9.00
   6  -7  -5   11.20    2.70
  -6  -7   5    9.10    7.30
   6  -7  -5    5.20    2.70
  -6  -7   5   16.30    8.10
   6   7  -3  388.76   37.60
  -6   7   3  474.35   31.20
  -6   7   3  502.45   32.30
   6   7  -3  449.66   34.30
  -6   7   3  447.16   33.90
   6   7  -3  386.96   31.90
   6   7  -3  414.36   30.10
   6   7  -3  525.95   32.80
  -6   7   3  416.86   32.10
  -6  -7   3  416.56   30.90
  -6  -7   3  413.96   31.20
  -6  -7   3  404.66   31.30
   6   7  -1  413.86   35.50
   6   7  -1  487.55   34.10
   6   7  -1  413.46   37.20
  -6   7   1  414.66   33.00
   6   7  -1  401.36   33.80
  -6   7   1  474.65   34.80
  -6   7   1  429.36   32.40
  -6  -7   1  427.86   30.60
   6  -7  -1  384.96   35.30
  -6  -7   1  441.46   30.50
   6  -7  -1  475.55   31.30
  -6  -7   1  429.76   30.40
  -6  -7   1  420.36   32.40
   6   7   1  405.46   31.00
  -6   7  -1  370.36   33.90
   6   7   1  366.46   35.60
  -6   7  -1  394.46   32.20
   6   7   1  431.06   32.70
   6  -7   1  441.76   29.90
   6  -7   1  454.65   29.40
  -6  -7  -1  412.66   29.80
  -6  -7  -1  416.16   29.50
   6  -7   1  441.76   29.20
   6  -7   1  460.75   32.10
  -6  -7  -1  429.26   30.40
  -6   7  -3  376.96   30.10
  -6   7  -3  352.56   26.10
   6   7   3  384.26   28.30
   6   7   3  309.97   33.90
   6   7   3  359.86   28.10
   6   7   3  386.76   28.20
   6   7   3  373.76   28.90
  -6   7  -3  342.27   29.20
  -6  -7  -3  393.66   26.10
   6  -7   3  393.96   26.40
   6  -7   3  344.27   27.70
   6  -7   3  378.26   27.40
  -6   7  -5    3.80    5.40
  -6   7  -5   10.00    9.40
   6   7   5   -0.30    5.80
   6   7   5   -7.10   11.90
   6   7   5    5.20    4.80
  -6   7  -5   13.10    4.60
  -6   7  -5   11.30    9.30
   6   7   5    9.40    5.30
  -6   7  -5    6.10    4.30
   6  -7   5   11.90    4.50
  -6  -7  -5   18.40    7.20
   6  -7   5    6.90    4.30
   6   7   7   56.59    6.70
   6   7   7   34.70    6.10
   6   7   7   53.59    7.40
  -6   7  -7   42.10    8.70
   6  -7   7   49.10    5.90
  -6   8   6   28.20    5.30
  -6   8   6   19.70    6.20
   6   8  -6   21.00    8.60
   6   8  -6   26.50    5.30
  -6   8   6   21.90    5.10
  -6  -8   6   26.60    7.50
   6  -8  -6   20.20    3.90
  -6   8   4 1459.25   87.49
  -6   8   4 1338.17   86.59
   6   8  -4 1227.68   88.59
  -6   8   4 1275.97   88.49
   6   8  -4 1453.65   87.69
   6   8  -4 1153.58   86.79
  -6   8   4 1132.69   87.39
  -6  -8   4 1170.08   86.69
  -6  -8   4 1094.19   87.29
   6  -8  -4 1313.97   86.09
   6  -8  -4 1387.26   85.99
   6   8  -2  628.54   54.99
  -6   8   2  744.63   50.89
   6   8  -2  709.13   54.59
  -6   8   2  717.93   51.89
   6   8  -2  791.82   51.79
   6   8  -2  716.43   51.89
  -6   8   2  701.93   50.49
  -6  -8   2  663.33   50.09
  -6  -8   2  689.03   49.60
   6  -8  -2  813.72   49.10
  -6  -8   2  701.23   49.90
   6  -8  -2  661.63   50.89
   6  -8  -2  809.02   49.00
  -6   8   0  571.84   47.30
   6   8   0  665.33   46.30
  -6   8   0  705.73   49.99
   6   8   0  661.93   48.40
  -6   8   0  644.74   46.80
   6   8   0  625.34   50.59
   6  -8   0  705.73   46.40
   6  -8   0  703.33   45.40
  -6  -8   0  652.53   45.60
  -6  -8   0  620.24   45.60
   6  -8   0  724.93   45.30
   6   8   2  564.54   49.10
   6   8   2  643.54   46.10
  -6   8  -2  579.84   47.10
   6   8   2  691.83   46.50
   6   8   2  667.63   46.90
  -6   8  -2  640.24   46.80
   6  -8   2  675.43   44.80
   6  -8   2  675.83   45.50
   6  -8   2  697.13   45.20
   6  -8   2  679.33   45.30
  -6  -8  -2  626.74   44.70
   6   8   4 1001.00   72.29
   6   8   4 1063.59   72.29
   6   8   4 1043.60   71.89
  -6   8  -4 1012.30   72.19
   6   8   4  924.11   71.59
  -6   8  -4 1083.09   72.69
   6  -8   4 1081.49   71.49
   6  -8   4 1053.39   71.09
   6  -8   4  945.11   71.29
  -6  -8  -4 1183.38   71.29
   6   8   6    7.30    4.80
   6   8   6   19.30    5.90
   6   8   6   13.80    4.80
  -6   8  -6   21.40    5.20
  -6   8  -6   26.10   10.30
   6  -8   6   15.00    4.60
   6  -8   6   24.70    4.50
  -6   9   7   28.20    6.70
  -6   9   7   32.80    7.50
  -6  -9   7   35.90    4.90
  -6   9   5  272.57   22.50
  -6   9   5  272.57   23.30
  -6   9   5  297.57   20.70
   6   9  -5  295.67   22.50
   6   9  -5  281.47   23.80
  -6   9   5  323.97   21.90
   6  -9  -5  236.88   19.70
   6  -9  -5  269.97   19.70
  -6  -9   5  306.57   23.70
   6   9  -3  243.98   27.50
  -6   9   3  285.77   22.80
  -6   9   3  237.38   22.90
   6   9  -3  302.07   24.50
  -6   9   3  322.87   24.30
   6   9  -3  298.17   25.40
  -6   9   3  326.57   23.20
  -6  -9   3  255.87   22.80
  -6  -9   3  289.37   21.30
  -6  -9   3  272.57   22.10
   6  -9  -3  313.87   20.50
   6  -9  -3  311.87   20.30
   6   9  -1  715.83   51.19
  -6   9   1  641.54   50.79
  -6   9   1  762.32   51.99
  -6   9   1  685.83   50.29
   6   9  -1  748.03   49.80
   6   9  -1  660.53   54.29
   6   9  -1  699.63   52.29
  -6  -9   1  668.83   50.39
  -6  -9   1  710.23   49.30
   6  -9  -1  771.42   48.80
  -6  -9   1  696.93   49.50
   6  -9  -1  757.82   50.89
   6  -9  -1  787.32   49.00
   6   9   1  668.03   52.69
   6   9   1  648.74   49.00
   6   9   1  802.32   49.90
   6   9   1  735.73   50.39
  -6   9  -1  672.43   49.60
  -6  -9  -1  693.83   48.30
   6  -9   1  715.23   49.00
   6  -9   1  720.43   48.00
   6  -9   1  700.93   48.20
   6  -9   1  686.63   48.60
  -6  -9  -1  672.13   48.30
   6   9   3  221.38   21.00
   6   9   3  204.88   20.80
   6   9   3  204.68   24.70
  -6   9  -3  238.78   22.30
   6   9   3  264.37   21.00
  -6   9  -3  258.47   22.10
   6   9   3  255.87   20.80
   6  -9   3  251.07   19.30
  -6  -9  -3  271.87   18.80
   6  -9   3  264.97   19.10
   6  -9   3  256.97   19.10
   6   9   5  179.38   16.70
  -6   9  -5  231.48   19.70
   6   9   5  211.48   17.50
  -6   9  -5  226.68   18.10
   6   9   5  229.28   18.10
   6   9   5  179.08   20.00
   6  -9   5  226.18   16.30
   6   9   7   28.90    4.50
  -6   9  -7   27.50    4.00
   6   9   7   16.20    4.80
   6   9   7   22.90    4.10
   6  -9   7   24.10    3.70
   6  10  -6   52.79   10.00
  -6  10   6   55.49    8.10
  -6  10   6   51.69    7.90
  -6 -10   6   49.50   10.30
   6 -10  -6   45.80    4.70
   6 -10  -6   35.10    5.20
  -6 -10   6   43.20    6.70
  -6  10   4   14.20    5.40
   6  10  -4    6.80    6.80
  -6  10   4    4.60    5.30
  -6 -10   4   13.80    5.30
   6 -10  -4    4.90    2.30
   6 -10  -4    4.10    2.50
   6  10  -2 1291.57   96.99
   6  10  -2 1401.66   94.19
   6  10  -2 1396.76   95.49
  -6  10   2 1327.47   93.79
  -6  10   2 1505.45   94.89
  -6  10   2 1279.07   93.19
   6 -10  -2 1454.15   92.39
  -6 -10   2 1344.77   93.29
  -6 -10   2 1177.78   93.69
  -6 -10   2 1366.76   92.89
   6 -10  -2 1492.05   92.59
  -6  10   0 1742.23  119.69
   6  10   0 1829.72  119.39
  -6  10   0 1708.83  118.29
   6  10   0 1676.63  121.19
   6  10   0 1720.53  118.09
  -6 -10   0 1662.23  117.59
   6 -10   0 1817.52  118.69
  -6 -10   0 1720.93  117.89
   6 -10   0 1741.73  117.59
   6 -10   0 1759.92  117.39
   6  10   2 1356.46   89.09
   6  10   2 1151.48   91.19
  -6  10  -2 1275.07   89.19
   6  10   2 1291.87   89.09
   6  10   2 1294.57   89.59
  -6  10  -2 1387.66   91.19
   6 -10   2 1325.47   88.89
  -6 -10  -2 1228.48   88.09
   6 -10   2 1402.96   88.09
   6 -10   2 1433.86   88.59
   6 -10   2 1300.47   88.39
  -6 -10  -2 1118.29   88.09
   6  10   4   18.80    7.70
  -6  10  -4    8.40    5.40
  -6  10  -4   10.60    5.20
   6  10   4    6.40    5.30
   6  10   4    4.00    5.30
   6  10   4   14.60    6.00
   6 -10   4   12.30    4.10
   6  10   6   41.30    6.70
  -6  10  -6   49.50    7.60
   6  10   6   49.40    7.50
   6  10   6   61.49    8.30
  -6  10  -6   48.90    7.50
   6 -10   6   42.60    5.60
  -6  11   5  174.68   15.20
   6  11  -5  186.58   15.70
  -6  11   5  172.28   14.60
  -6  11   5  178.58   14.40
  -6 -11   5  177.98   16.00
   6 -11  -5  140.69   11.90
   6 -11  -5  144.69   12.10
  -6  11   3   69.19   10.60
  -6  11   3   49.99   10.60
  -6  11   3   72.49    9.80
   6  11  -3   79.69   12.30
   6  11  -3   69.19   14.90
  -6 -11   3   64.49    8.10
  -6 -11   3   69.99    9.70
  -6 -11   3   43.30   14.70
   6 -11  -3   62.39    6.30
   6 -11  -3   73.99    6.30
  -6  11   1  222.38   17.50
   6  11  -1  219.28   20.00
  -6  11   1  181.48   17.50
   6  11  -1  196.98   16.20
  -6  11   1  205.48   19.20
   6  11  -1  203.68   23.40
   6 -11  -1  199.38   14.60
   6 -11  -1  198.88   14.90
  -6 -11   1  201.58   15.60
  -6 -11   1  179.28   15.90
   6  11   1  209.58   18.70
  -6  11  -1  203.58   17.80
   6  11   1  171.68   21.50
   6  11   1  191.68   16.60
   6  11   1  202.68   17.90
  -6  11  -1  197.28   17.70
   6 -11   1  199.48   15.70
   6 -11   1  203.68   14.80
  -6 -11  -1  196.08   15.40
   6 -11   1  198.18   17.80
   6 -11   1  191.58   15.40
  -6 -11  -1  190.48   15.30
   6  11   3   55.29    7.50
   6  11   3   66.09    9.80
   6  11   3   44.80    8.40
  -6  11  -3   70.69   10.70
   6 -11   3   65.39    9.40
   6 -11   3   64.29    7.80
   6 -11   3   46.70    8.20
  -6 -11  -3   69.89    9.70
   6  11   5  158.68   13.20
  -6  11  -5  144.29   13.90
   6  11   5  124.59   14.50
   6  11   5  141.89   13.50
  -6  11  -5  157.78   12.80
   6 -11   5  149.09   11.60
  -6  12   4  257.47   19.50
   6  12  -4  272.07   20.10
  -6  12   4  216.28   19.30
   6  12  -4  269.77   18.20
  -6  12   4  249.28   18.80
   6 -12  -4  220.68   17.30
  -6 -12   4  233.58   18.60
   6 -12  -4  233.98   17.10
   6  12  -2  495.05   36.30
  -6  12   2  401.76   34.60
   6  12  -2  517.95   33.80
  -6  12   2  498.25   34.30
   6  12  -2  481.55   34.90
   6  12  -2  434.86   37.50
  -6  12   2  526.65   35.50
   6 -12  -2  469.55   32.90
  -6 -12   2  491.75   33.60
   6 -12  -2  470.05   33.10
  -6 -12   2  472.55   34.10
  -6  12   0 1348.97   88.09
   6  12   0 1378.06   87.99
   6  12   0 1323.87   86.79
   6  12   0 1214.48   89.59
  -6  12   0 1330.57   86.99
   6  12   0 1240.18   86.59
  -6  12   0 1239.28   86.59
   6 -12   0 1230.78   86.19
  -6 -12   0 1244.88   86.39
   6 -12   0 1190.88   88.29
  -6 -12   0 1277.57   86.19
   6 -12   0 1238.18   86.19
   6 -12   0 1224.98   85.89
   6  12   2  467.45   32.50
   6  12   2  449.95   33.10
   6  12   2  386.16   34.80
  -6  12  -2  445.86   32.50
  -6  12  -2  464.35   32.60
   6  12   2  457.65   32.70
   6 -12   2  492.85   32.60
   6 -12   2  470.05   31.50
  -6 -12  -2  436.56   31.80
   6 -12   2  437.46   31.70
  -6 -12  -2  429.76   31.60
   6  12   4  221.18   17.80
   6  12   4  226.48   17.20
  -6  12  -4  222.98   17.30
   6  12   4  213.78   17.40
   6  12   4  166.88   21.50
   6 -12   4  215.38   16.00
  -6  13   5  291.77   20.80
   6  13  -5  269.37   19.70
  -6  13   5  243.78   20.50
  -6 -13   5  319.57   21.10
   6  13  -3  134.69   10.40
  -6  13   3  129.09   11.20
  -6  13   3  120.29   12.20
   6 -13  -3  117.09    9.20
  -6 -13   3  112.79   10.30
  -6 -13   3  110.29   13.00
   6 -13  -3  109.89    9.50
   6  13  -1   78.59   14.20
  -6  13   1   87.89   13.30
   6  13  -1   79.79   12.30
   6  13  -1   73.29   14.20
  -6  13   1   91.09    9.90
  -6  13   1   83.89   10.70
   6  13  -1   85.79    9.10
   6 -13  -1   89.99    7.60
  -6 -13   1   87.99    9.50
   6 -13  -1   90.49    8.30
   6 -13  -1   79.19    8.90
  -6 -13   1   93.69    8.50
   6  13   1   76.29    9.10
   6  13   1   84.29   14.20
  -6  13  -1   90.89   10.30
   6  13   1   73.39   12.40
   6  13   1   84.29   11.20
  -6  13  -1   78.09   10.30
  -6 -13  -1   78.99    8.40
   6 -13   1   81.89    9.10
   6 -13   1   78.19    9.30
   6 -13   1   87.89    7.90
  -6 -13  -1   79.59    8.70
   6  13   3   97.39   11.20
   6  13   3  111.69   11.20
   6  13   3   82.69   13.80
   6  13   3   92.49   12.00
  -6  13  -3  125.09   11.20
  -6 -13  -3  121.59   16.80
   6 -13   3  114.69    9.60
  -6  13  -5  266.27   17.90
   6  13   5  209.38   19.80
   6  13   5  236.78   18.10
   6 -13   5  252.07   17.20
   6  14  -4  194.78   14.10
  -6  14   4  207.98   15.20
  -6  14   4  206.98   14.70
  -6  14   4  161.48   15.50
   6 -14  -4  178.78   13.90
  -6 -14   4  211.58   15.80
  -6  14   2  105.09    9.70
   6  14  -2   82.79   13.30
   6  14  -2  107.39    9.20
  -6  14   2  103.49   11.40
   6 -14  -2   91.29    8.70
  -6 -14   2   88.49   10.60
  -6 -14   2  105.99    8.90
   6 -14  -2  110.19   10.20
   6 -14  -2   96.79    8.00
   6  14   0   44.20    7.30
  -6  14   0   58.69    8.10
   6  14   0   44.60   10.40
   6  14   0   36.30    8.20
  -6  14   0   58.69    8.00
   6 -14   0   47.50    7.30
   6 -14   0   44.00    5.40
   6 -14   0   42.40    5.30
  -6 -14   0   44.70    6.00
  -6 -14   0   40.40    6.90
   6  14   2   82.79   10.00
   6  14   2   86.79   13.20
   6  14   2   94.79    9.70
  -6  14  -2   90.99    9.60
   6 -14   2   87.59    8.60
   6 -14   2   86.39    8.50
  -6 -14  -2   90.89    9.60
  -6 -14  -2   82.39    9.20
  -6  14  -4  194.58   13.40
   6  14   4  152.18   14.10
   6  14   4  170.38   13.70
   6 -14   4  171.38   13.00
  -6  15   3   84.09    9.10
   6  15  -3   86.79    7.50
  -6  15   3   91.39    8.00
   6 -15  -3   80.49    7.30
  -6 -15   3  100.09   10.30
   6  15  -1   12.00    3.80
  -6  15   1   16.90    3.60
   6  15  -1   15.30    8.20
  -6  15   1   29.50    6.40
   6  15  -1   18.40    7.30
  -6 -15   1   10.30    6.60
   6 -15  -1   19.20    3.00
  -6 -15   1   18.50    3.80
   6 -15  -1   13.50    4.40
  -6 -15   1   15.20    5.60
  -6  15  -1   21.40    4.10
   6  15   1   16.70    4.30
  -6  15  -1   26.90    4.30
   6  15   1   14.70    5.20
   6  15   1   13.40    7.30
  -6 -15  -1    8.10    5.20
   6 -15   1   21.00    3.60
  -6 -15  -1    9.90    4.00
   6  15   3   88.69    8.60
   6  15   3   91.49   11.50
   6  15   3   75.09    8.70
  -6  15  -3   77.99    7.90
   6  16   0   43.40    6.10
   6  16   0   42.70    8.20
  -6  16   0   52.59    5.80
   6  16   0   42.40    9.60
  -6 -16   0   50.19    5.70
   6 -16   0   51.79    5.60
   7   0  -8   -0.30    2.30
   7   0  -8   -1.70    3.50
   7   0  -6   -0.80    3.40
  -7   0   6    3.60    4.20
   7   0  -6    2.30    5.00
   7   0  -6   -1.40    2.80
   7   0  -6   13.00    9.90
  -7   0   6    2.20    3.60
   7   0  -4    1.90    2.40
   7   0  -4   -3.40    4.30
  -7   0   4   -4.30    4.20
   7   0  -4   -0.20    5.20
   7   0  -4    1.80    2.60
  -7   0   4    1.30    3.90
   7   0  -2   -2.40    2.10
  -7   0   2   -7.40    4.30
   7   0  -2   -1.10    2.00
  -7   0   2    0.20    3.60
   7   0  -2    0.90    2.50
  -7   0   2   -1.80    2.00
  -7   0   2   -1.80    3.70
  -7   0   0   -3.40    2.50
  -7   0   0    3.90    2.20
   7   0   0    0.90    2.10
  -7   0   0    1.80    2.20
  -7   0   0   -0.40    1.80
  -7   0   0   -1.30    2.60
  -7   0  -2   -0.70    2.40
  -7   0  -2   -0.40    2.70
  -7   0  -2   -3.90    2.70
  -7   0  -2    2.40    2.90
  -7   0  -2   -0.80    2.50
  -7   0  -4    1.80    3.10
   7   0   4   11.90    6.70
   7   0   4  -11.00    6.40
  -7   0  -4   -5.70    4.10
   7   0   4    3.90    5.20
   7   0   4   -4.70    6.00
  -7   0  -4   17.70    8.60
  -7   0  -4    0.60    2.90
   7   0   4    3.20    6.00
   7   0   4    0.50    8.30
   7   0   6   -3.60    5.90
  -7   0  -6    0.50    3.80
   7   0   6    0.50    4.50
  -7   0  -6    5.40    8.00
   7   0   6   -0.30    4.40
   7   0   6    3.40    4.30
  -7   0  -6   -3.10    3.80
   7   0   6    3.60    5.00
  -7   0  -8    2.40    2.70
   7   0   8   -1.50    3.60
   7   0   8   -1.70    3.40
   7   0   8    3.60    3.20
  -7   1   7   10.60    4.00
  -7   1   7   10.60    6.80
  -7   1   7    7.90    3.60
   7   1  -7    6.50    2.60
   7   1  -7    9.70    4.90
   7   1  -7    3.10    4.10
  -7   1   7    1.70    6.90
   7  -1  -7   12.60    5.10
   7  -1  -7    5.20    3.80
  -7  -1   7    4.00    3.30
  -7  -1   7    6.70    4.20
   7  -1  -7    0.50    2.40
   7   1  -5  108.49    9.00
   7   1  -5  109.89    9.70
   7   1  -5  107.89   11.80
  -7   1   5  122.89   12.20
   7  -1  -5  113.59    9.40
   7  -1  -5  133.89   14.00
   7  -1  -5  129.49    9.00
   7  -1  -5  120.79   12.90
  -7  -1   5  127.29   12.00
  -7   1   3  126.89   10.70
   7   1  -3  114.59   14.00
   7   1  -3  126.69    9.20
  -7   1   3  102.09   13.20
  -7   1   3  125.29    9.70
   7   1  -3  118.79   10.50
   7   1  -3  118.39    9.30
  -7  -1   3  152.08   20.10
   7  -1  -3  126.19    9.20
   7  -1  -3  110.89   10.80
  -7  -1   3  117.59   10.10
  -7  -1   3  131.69   11.10
  -7  -1   3  101.19   12.60
   7  -1  -3  129.69    9.10
  -7   1   1  731.73   50.09
  -7   1   1  665.63   49.90
   7   1  -1  703.43   49.70
  -7   1   1  729.93   49.50
   7   1  -1  796.42   49.40
  -7   1   1  672.93   50.09
  -7   1   1  744.53   49.50
  -7  -1   1  738.73   50.19
  -7  -1   1  661.43   49.90
  -7  -1   1  741.23   49.70
   7  -1  -1  810.52   49.40
  -7  -1   1  666.63   49.80
  -7  -1   1  708.83   49.50
   7  -1  -1  690.83   49.80
   7  -1  -1  842.22   49.30
  -7   1  -1  696.83   48.10
  -7   1  -1  628.94   48.10
  -7   1  -1  722.93   48.30
  -7   1  -1  750.22   47.90
   7   1   1  704.53   47.50
  -7  -1  -1  766.12   48.00
   7  -1   1  684.33   47.90
  -7  -1  -1  689.43   48.20
  -7  -1  -1  655.03   48.20
  -7  -1  -1  724.03   48.10
   7   1   3   89.99   15.10
  -7   1  -3  115.69    9.70
  -7   1  -3  105.69   19.90
   7   1   3   78.49   18.30
   7   1   3  104.89   14.30
   7   1   3  119.09   13.30
  -7  -1  -3   97.99   10.70
  -7  -1  -3  108.79    9.40
  -7  -1  -3  108.59    9.90
   7  -1   3   91.69   11.30
   7  -1   3   82.39   11.30
   7  -1   3  109.89   12.50
   7   1   5  112.49   13.80
   7   1   5   77.09   17.30
   7   1   5  102.29   13.00
   7   1   5   97.29   12.90
  -7   1  -5  139.09   18.50
  -7   1  -5  112.89   10.40
   7   1   5  116.39   12.30
  -7  -1  -5  126.29   10.50
   7  -1   5  111.19   13.30
   7  -1   5  116.29   12.20
  -7  -1  -5  120.29   23.30
   7  -1   5  109.09   11.90
   7  -1   5  113.69   13.30
   7  -1   5  106.29   12.60
  -7  -1  -5  137.29   10.50
  -7   1  -7    1.00    6.70
  -7   1  -7    6.10    3.20
   7   1   7   11.60    4.50
   7   1   7    3.70    4.90
   7   1   7   10.10    4.50
  -7   1  -7   -0.30    4.80
   7   1   7    0.50    4.10
  -7  -1  -7    5.10    4.80
  -7  -1  -7    3.30    3.60
   7  -1   7    3.40    4.80
   7  -1   7    5.80    4.60
   7  -1   7    1.60    4.10
   7  -1   7   -1.50    3.80
   7  -1   7   11.40    7.40
   7  -1   7    4.20    4.40
  -7   2   8  380.06   26.40
   7   2  -8  323.17   26.40
   7   2  -8  446.66   27.10
   7  -2  -8  407.76   27.00
  -7  -2   8  422.06   26.50
   7  -2  -8  322.37   26.10
  -7   2   6  385.56   24.80
   7   2  -6  354.36   25.80
   7   2  -6  285.17   26.40
  -7  -2   6  385.46   24.90
   7  -2  -6  390.16   25.90
   7  -2  -6  290.37   23.90
   7  -2  -6  305.87   23.70
   7   2  -4  176.08   12.80
   7   2  -4  157.38   14.30
   7   2  -4  170.68   15.10
   7   2  -4  146.29   12.90
  -7   2   4  181.48   15.70
  -7   2   4  210.58   14.10
  -7  -2   4  175.48   15.50
   7  -2  -4  172.08   12.70
  -7  -2   4  169.78   22.30
  -7  -2   4  199.88   14.10
   7  -2  -4  158.18   15.20
   7  -2  -4  192.18   17.10
   7  -2  -4  187.98   12.70
  -7  -2   4  165.38   14.00
  -7   2   2  780.22   52.39
   7   2  -2  751.62   52.79
   7   2  -2  834.02   52.29
  -7  -2   2  731.53   52.99
   7  -2  -2  740.03   52.99
   7  -2  -2  889.81   52.29
  -7  -2   2  712.73   53.09
  -7  -2   2  769.92   53.89
  -7  -2   2  732.83   52.79
  -7  -2   2  761.22   52.69
  -7   2   0 1003.10   74.59
  -7   2   0 1252.47   74.39
  -7   2   0 1095.99   74.89
  -7   2   0 1072.59   74.79
   7   2   0 1055.39   74.29
  -7   2   0 1194.48   74.39
  -7  -2   0 1030.20   74.69
  -7  -2   0 1134.19   74.39
  -7  -2   0 1183.38   74.59
  -7  -2   0 1010.50   74.69
   7  -2   0 1109.49   74.29
  -7  -2   0 1053.39   74.69
   7  -2   0 1055.49   74.69
   7  -2   0 1145.39   74.39
  -7   2  -2  683.83   50.09
  -7   2  -2  720.83   50.29
  -7  -2  -2  750.12   50.29
  -7  -2  -2  708.53   50.39
   7  -2   2  769.22   49.99
  -7  -2  -2  737.23   50.29
  -7  -2  -2  768.72   50.29
   7   2   4  159.98   15.80
   7   2   4  152.68   14.80
   7   2   4  147.39   15.70
  -7   2  -4  168.08   12.30
  -7   2  -4  150.58   11.90
   7   2   4  118.69   19.30
   7   2   4  143.69   14.80
  -7   2  -4  152.18   19.20
   7  -2   4  134.69   14.30
   7  -2   4  126.49   15.70
   7  -2   4  131.69   16.00
  -7  -2  -4  167.58   12.70
   7  -2   4  149.19   14.90
   7  -2   4  139.29   19.00
  -7   2  -6  348.67   26.30
   7   2   6  287.37   23.80
  -7   2  -6  329.17   23.10
   7   2   6  298.57   23.60
  -7   2  -6  321.37   22.70
   7   2   6  332.67   23.40
   7   2   6  316.67   24.20
  -7  -2  -6  321.07   23.10
  -7  -2  -6  317.77   22.90
   7  -2   6  336.37   24.00
   7  -2   6  281.07   23.40
   7  -2   6  315.87   23.40
   7  -2   6  299.47   23.80
   7  -2   6  321.37   23.30
   7   2   8  352.26   23.00
  -7   2  -8  310.17   22.60
   7   2   8  349.67   23.30
  -7   2  -8  335.17   24.00
   7   2   8  312.17   23.10
  -7  -2  -8  280.67   22.70
   7  -2   8  378.96   23.30
   7  -2   8  304.27   22.80
  -7   3   7  344.57   26.50
   7   3  -7  346.47   25.70
  -7  -3   7  358.36   24.90
   7  -3  -7  349.87   25.60
  -7   3   5  109.49   11.70
   7   3  -5  131.59   11.70
  -7   3   5  128.39   10.20
   7   3  -5   97.39   11.30
   7   3  -5   82.59    9.20
  -7   3   5  123.69   12.50
   7   3  -5  108.39   13.00
   7   3  -5   84.79    8.30
  -7  -3   5  109.79   19.50
   7  -3  -5  108.09    8.20
   7  -3  -5   90.69    8.40
   7  -3  -5   95.59   15.20
   7  -3  -5  107.29   13.50
  -7  -3   5  122.09   10.00
   7   3  -3 1156.08   69.79
  -7   3   3  946.81   69.19
   7   3  -3 1046.00   68.09
  -7   3   3 1113.69   68.79
   7   3  -3  991.60   68.89
   7   3  -3  992.00   68.29
  -7  -3   3  956.20   68.79
   7  -3  -3 1080.59   68.19
   7  -3  -3  984.20   69.29
  -7  -3   3  946.91   68.79
  -7  -3   3  933.61   70.69
   7  -3  -3  946.31   69.99
   7   3  -1   85.99    7.30
  -7   3   1   82.59    7.00
  -7  -3   1   77.49    7.60
  -7  -3   1   80.19    8.30
   7  -3  -1   92.79    7.20
  -7  -3   1   85.69    8.60
  -7  -3   1   78.89    9.00
   7  -3  -1   82.29    8.30
  -7  -3   1   87.29   10.70
   7  -3  -1  100.89    7.20
  -7   3  -1   77.69    8.40
  -7   3  -1   68.89    8.30
  -7   3  -1   81.49    7.40
  -7   3  -1   76.89    9.30
   7  -3   1   86.29    8.70
   7  -3   1   83.69    7.40
  -7  -3  -1   80.59    7.80
  -7  -3  -1   91.49    8.90
  -7  -3  -1   70.19    8.90
  -7  -3  -1   74.29    7.90
  -7  -3  -1   86.79    7.10
   7  -3   1   86.59    9.00
   7   3   3  819.12   60.49
  -7   3  -3  848.92   59.09
  -7   3  -3  844.02   61.39
   7   3   3  817.02   60.29
   7   3   3  811.12   60.09
   7   3   3  869.41   61.89
   7  -3   3  795.32   59.79
   7  -3   3  902.11   60.09
  -7  -3  -3  933.61   59.29
  -7  -3  -3  988.30   59.29
   7  -3   3  958.60   58.59
   7  -3   3  763.72   60.89
  -7   3  -5  106.89    9.50
   7   3   5   84.59   16.80
   7   3   5   92.99   13.10
   7   3   5   99.09   12.30
   7   3   5  109.69   11.70
   7   3   5   97.39   12.00
  -7   3  -5  107.19   17.00
  -7   3  -5   94.69    8.60
   7  -3   5   80.79   12.30
   7  -3   5   81.59   13.30
   7  -3   5  108.39   11.10
  -7  -3  -5   88.49    9.80
  -7  -3  -5  110.09    9.90
   7  -3   5   89.29   11.10
  -7   3  -7  284.67   19.80
  -7   3  -7  277.27   20.40
   7   3   7  263.27   20.70
  -7   3  -7  309.97   22.40
   7   3   7  281.27   20.70
   7   3   7  283.97   21.20
   7  -3   7  287.57   20.50
   7  -3   7  282.27   20.30
   7  -3   7  295.17   20.60
  -7  -3  -7  251.27   20.10
  -7  -3  -7  250.67   20.30
   7   4  -8  267.77   17.70
  -7   4   8  219.48   20.40
  -7   4   8  231.08   16.90
  -7  -4   8  244.18   17.10
   7   4  -6  427.86   31.70
  -7   4   6  444.36   32.80
  -7   4   6  458.55   30.90
   7  -4  -6  389.46   30.00
  -7  -4   6  463.05   31.00
   7  -4  -6  449.06   31.80
   7   4  -4   54.49    5.70
  -7   4   4   60.59   10.50
   7   4  -4   55.59   11.20
  -7   4   4   56.39    7.60
  -7   4   4   46.00    6.30
   7   4  -4   53.69    9.70
   7   4  -4   43.60   11.90
   7   4  -4   40.20    7.70
  -7  -4   4   59.69    9.60
   7  -4  -4   56.49    5.20
  -7  -4   4   44.20    6.60
   7  -4  -4   62.09   11.80
   7  -4  -4   49.80    5.10
   7   4  -2  389.16   39.40
   7   4  -2  523.15   34.50
  -7   4   2  446.76   34.20
   7   4  -2  463.25   37.20
  -7   4   2  510.25   33.10
   7   4  -2  471.95   32.50
  -7  -4   2  459.45   32.80
  -7  -4   2  448.66   33.00
  -7  -4   2  486.85   35.70
   7  -4  -2  528.75   32.10
  -7  -4   2  482.95   32.90
   7  -4  -2  467.15   33.20
  -7  -4   2  418.06   36.30
  -7  -4   2  439.16   34.00
  -7   4   0 2419.86  142.39
  -7  -4   0 1890.31  142.59
  -7  -4   0 2140.39  142.69
   7  -4   0 2207.18  142.29
   7  -4   0 2066.39  142.89
  -7  -4   0 2089.59  142.89
  -7  -4   0 1912.01  142.59
  -7  -4   0 2053.99  142.49
   7  -4   0 2241.48  142.39
   7   4   2  428.96   31.90
  -7   4  -2  416.26   30.00
   7   4   2  407.36   33.90
  -7   4  -2  404.76   30.00
   7   4   2  384.96   35.00
  -7   4  -2  411.66   33.50
   7   4   2  403.66   31.90
   7  -4   2  393.76   30.90
   7  -4   2  420.06   31.20
  -7  -4  -2  488.45   30.40
  -7  -4  -2  450.95   29.90
  -7  -4  -2  440.96   30.20
   7  -4   2  466.15   29.90
   7   4   4   51.29   13.80
   7   4   4   56.39   11.10
   7   4   4   47.60    7.90
  -7   4  -4   37.90    6.20
   7   4   4   48.00    8.60
  -7   4  -4   41.10    6.50
   7   4   4   56.59    7.90
  -7   4  -4   41.80    7.50
   7  -4   4   35.80    7.20
  -7  -4  -4   38.50    6.00
  -7  -4  -4   43.50    7.50
   7  -4   4   50.19    6.50
   7  -4   4   45.50    6.80
   7   4   6  355.56   27.30
  -7   4  -6  381.96   26.80
   7   4   6  388.56   27.80
   7   4   6  347.67   27.30
   7   4   6  366.46   27.00
  -7   4  -6  391.16   28.70
  -7   4  -6  370.86   26.20
  -7  -4  -6  367.16   26.80
   7  -4   6  385.96   27.00
   7  -4   6  377.36   26.90
   7  -4   6  369.56   27.10
   7   4   8  209.88   14.40
  -7   4  -8  209.88   14.60
   7   4   8  182.78   13.90
  -7   4  -8  160.88   13.50
   7   4   8  199.48   13.80
   7  -4   8  178.68   13.70
  -7   5   7  127.69   12.50
   7   5  -7  121.39   11.40
  -7  -5   7  125.09   10.30
   7   5  -5 1330.47   88.69
   7   5  -5 1283.77   91.19
  -7   5   5 1340.47   88.49
   7   5  -5 1504.85   89.49
   7  -5  -5 1301.87   87.79
  -7  -5   5 1140.49   88.69
   7  -5  -5 1169.98   87.89
  -7  -5   5 1344.37   89.99
  -7   5   3   24.40    6.30
   7   5  -3   39.30   10.20
  -7   5   3   23.90    5.20
  -7   5   3   36.90    6.70
   7   5  -3   37.20    6.00
   7   5  -3   49.20   10.80
  -7  -5   3   33.70    7.70
  -7  -5   3   24.00    5.10
   7  -5  -3   30.80    6.20
  -7  -5   3   29.40    4.80
   7  -5  -3   38.20    4.20
   7  -5  -3   35.00    4.00
  -7  -5   3   27.40    5.90
   7   5  -1  288.97   26.50
  -7   5   1  277.07   18.30
   7   5  -1  276.37   22.50
  -7   5   1  247.88   21.70
   7   5  -1  236.68   29.00
   7  -5  -1  300.37   18.50
   7  -5  -1  264.57   19.60
  -7  -5   1  245.28   19.10
  -7  -5   1  278.37   22.00
   7  -5  -1  277.37   18.40
  -7  -5   1  230.08   19.10
  -7  -5   1  245.48   19.20
  -7  -5   1  219.18   24.60
   7   5   1  195.88   23.70
  -7   5  -1  205.88   23.40
   7   5   1  238.78   23.20
  -7   5  -1  207.58   17.80
  -7   5  -1  234.48   22.50
   7   5   1  227.68   20.50
  -7  -5  -1  236.88   17.40
   7  -5   1  238.08   18.70
  -7  -5  -1  254.77   19.00
   7  -5   1  234.18   17.40
   7  -5   1  250.57   17.20
   7  -5   1  253.97   17.70
  -7  -5  -1  240.08   18.00
  -7  -5  -1  266.07   17.60
  -7   5  -3   28.20    6.20
   7   5   3   20.40    6.70
  -7   5  -3   33.40    5.00
   7   5   3   32.00    8.40
   7   5   3   20.20    7.20
   7   5   3   39.40   10.50
  -7   5  -3   41.20    8.70
  -7   5  -3   31.90    4.20
   7   5   3   30.70    6.90
   7  -5   3   19.00    8.40
   7  -5   3   33.20    4.40
  -7  -5  -3   27.70    4.40
   7  -5   3   28.10    5.10
   7  -5   3   16.10    6.00
  -7  -5  -3   28.60    5.20
  -7   5  -5 1101.09   75.89
   7   5   5 1060.39   76.29
  -7   5  -5 1130.09   75.59
   7   5   5 1078.39   76.79
   7   5   5 1010.80   76.49
   7   5   5 1143.59   76.99
  -7   5  -5 1143.79   77.19
   7  -5   5 1123.29   76.29
   7  -5   5 1145.49   76.49
  -7  -5  -5 1216.48   75.89
   7  -5   5 1083.49   76.19
   7   5   7   98.59   10.40
   7   5   7  102.09    9.40
  -7   5  -7  104.19   11.70
   7   5   7  105.99    9.90
  -7   5  -7  100.59    8.40
  -7   5  -7   87.19   10.80
  -7  -5  -7   98.69   10.20
  -7  -5  -7  102.09   10.10
   7  -5   7  106.29    9.00
   7  -5   7  115.59    9.20
  -7   6   6  329.67   24.20
   7   6  -6  354.46   23.30
   7  -6  -6  275.67   21.20
   7  -6  -6  271.47   21.00
  -7  -6   6  307.97   22.20
  -7  -6   6  292.07   26.10
   7   6  -4  355.66   29.00
  -7   6   4  452.25   29.10
   7   6  -4  380.36   33.90
  -7   6   4  376.36   29.90
  -7   6   4  464.15   30.30
   7   6  -4  458.05   30.80
   7  -6  -4  398.96   28.30
  -7  -6   4  366.26   29.90
  -7  -6   4  378.36   32.60
   7  -6  -4  451.05   28.20
  -7   6   2   55.19    6.70
   7   6  -2   32.80    9.00
   7   6  -2   93.29   18.50
  -7   6   2   47.40    7.40
   7   6  -2   65.89   12.20
   7   6  -2   38.30   13.50
   7  -6  -2   54.69    9.20
   7  -6  -2   61.09    5.20
  -7  -6   2   40.90    7.40
  -7  -6   2   42.20    7.20
  -7  -6   2   48.00    7.30
   7  -6  -2   59.39    5.10
  -7   6   0   13.40    6.80
   7   6   0    7.20    7.30
  -7   6   0    3.90    5.00
   7   6   0    8.90   13.90
   7   6   0    2.60    6.00
  -7   6   0    4.20    7.90
   7   6   0   16.70   11.90
   7  -6   0    3.50    2.00
   7  -6   0    4.40    2.10
   7  -6   0    7.60    3.30
  -7  -6   0    5.90    3.10
  -7  -6   0   12.60    4.00
   7  -6   0    1.70    4.80
  -7  -6   0    6.20    6.10
  -7  -6   0    7.60    3.20
  -7  -6   0  -11.70    8.90
   7   6   2   47.80   11.90
   7   6   2   54.59    7.90
   7   6   2   31.70    9.60
  -7   6  -2   55.99    8.00
   7   6   2   50.19    7.90
  -7   6  -2   53.39    7.80
  -7   6  -2   43.90    7.90
   7   6   2   35.20   17.70
  -7  -6  -2   43.50    7.00
   7  -6   2   47.40    6.90
   7  -6   2   60.79    7.00
  -7  -6  -2   35.10    5.50
   7  -6   2   65.59    7.20
   7  -6   2   50.99    5.40
  -7   6  -4  343.97   29.20
   7   6   4  320.27   25.70
   7   6   4  282.47   28.60
   7   6   4  322.87   25.20
   7   6   4  323.87   25.40
  -7   6  -4  336.07   23.10
  -7   6  -4  343.67   24.10
   7   6   4  321.57   27.50
  -7   6  -4  315.27   26.90
   7  -6   4  350.66   25.30
   7  -6   4  307.47   24.50
   7  -6   4  330.97   24.50
  -7   6  -6  253.37   20.60
   7   6   6  262.27   19.90
  -7   6  -6  224.38   19.20
   7   6   6  257.57   19.20
  -7   6  -6  266.57   18.00
   7   6   6  238.28   19.40
  -7  -6  -6  247.58   19.20
   7  -6   6  256.07   18.70
   7  -6   6  239.78   19.00
   7   7  -7   16.40    3.90
  -7   7   7   15.10    4.30
  -7   7   7   12.90    5.40
  -7   7   7   19.60    3.70
  -7  -7   7   17.10    3.50
  -7   7   5   47.90    9.70
   7   7  -5   34.20    9.10
  -7   7   5   46.20    9.30
  -7   7   5   44.90    6.10
   7   7  -5   58.39    9.30
   7  -7  -5   38.60    4.90
   7  -7  -5   50.29    4.80
  -7   7   3  536.95   40.60
  -7   7   3  554.84   39.80
   7   7  -3  565.94   42.90
  -7   7   3  562.84   42.10
  -7   7   3  602.34   41.10
   7   7  -3  646.84   41.30
   7  -7  -3  611.04   39.20
  -7  -7   3  522.25   40.50
  -7  -7   3  533.25   39.80
   7  -7  -3  628.04   39.00
  -7  -7   3  518.95   40.40
   7   7  -1   73.49   14.10
   7   7  -1   60.59   14.50
  -7   7   1   55.89   13.50
   7   7  -1   62.09    7.90
   7   7  -1   92.69   15.20
  -7   7   1   60.59    9.40
  -7   7   1   69.69    7.60
  -7  -7   1   60.89    7.50
   7  -7  -1   68.49    9.60
   7  -7  -1   79.19    6.50
   7  -7  -1   77.99    6.50
  -7  -7   1   70.99    8.00
  -7  -7   1   66.69    9.00
   7  -7  -1   69.59    8.70
   7   7   1   65.49   15.20
  -7   7  -1   81.79    6.30
  -7   7  -1   63.99    8.10
   7   7   1   95.99   15.40
   7   7   1   84.29   18.50
   7  -7   1   74.89    7.30
  -7  -7  -1   61.19    7.40
   7  -7   1   64.99   10.40
  -7  -7  -1   69.99    8.70
   7  -7   1   68.59    7.40
   7  -7   1   71.19    8.50
   7   7   3  390.56   37.30
   7   7   3  428.86   34.20
   7   7   3  479.75   35.20
   7   7   3  481.65   34.30
   7   7   3  462.55   34.50
  -7   7  -3  456.95   35.20
  -7   7  -3  482.25   35.70
  -7  -7  -3  508.35   33.00
   7  -7   3  438.36   33.60
   7  -7   3  515.25   33.20
   7  -7   3  477.95   33.60
  -7   7  -5   29.80    9.10
   7   7   5   28.30    5.70
  -7   7  -5   32.50    5.90
   7   7   5   31.80    5.90
  -7   7  -5   26.40    4.70
   7   7   5   13.00   11.00
   7   7   5   29.30    6.60
   7  -7   5   23.10    5.00
   7  -7   5   27.60    4.70
  -7  -7  -5   47.30    8.90
   7   7   7    7.90    4.40
  -7   7  -7   12.60    3.90
   7   7   7   12.80    3.80
   7   7   7    9.40    3.70
   7  -7   7    7.40    3.10
   7   8  -6  105.99   10.20
  -7   8   6  114.09   10.90
  -7   8   6  101.69    8.60
  -7   8   6   97.49   10.80
  -7  -8   6   89.39   13.50
  -7  -8   6  100.79    9.40
   7   8  -4  452.55   34.40
  -7   8   4  466.25   33.20
  -7   8   4  406.76   32.00
  -7   8   4  387.76   31.40
  -7   8   4  502.55   32.30
  -7   8   4  476.55   30.90
  -7  -8   4  451.95   33.80
  -7  -8   4  402.06   31.60
  -7  -8   4  392.46   32.50
   7  -8  -4  433.16   30.30
   7  -8  -4  459.35   30.20
  -7   8   2  974.10   70.69
  -7   8   2 1009.80   70.29
   7   8  -2 1021.10   71.09
   7   8  -2 1029.40   73.09
   7   8  -2  998.80   71.49
   7   8  -2  866.11   73.69
  -7   8   2 1057.89   71.79
  -7  -8   2 1016.90   69.69
   7  -8  -2 1152.68   69.19
   7  -8  -2 1140.29   69.39
  -7  -8   2  956.20   70.29
   7  -8  -2 1018.20   71.29
   7   8   0 1092.89   81.09
  -7   8   0 1170.88   86.99
   7   8   0 1088.39   83.19
   7   8   0 1238.08   81.29
   7   8   0 1107.49   79.49
  -7   8   0 1210.98   79.89
   7  -8   0 1212.58   78.89
  -7  -8   0 1074.69   80.89
   7  -8   0 1246.58   79.89
  -7  -8   0 1184.28   79.19
  -7  -8   0 1177.28   78.99
   7  -8   0 1220.78   78.69
   7  -8   0 1069.69   79.19
   7   8   2 1013.00   64.59
   7   8   2  795.22   64.59
   7   8   2  785.82   66.59
   7   8   2  939.01   64.39
  -7   8  -2  878.01   64.69
  -7   8  -2  914.11   64.69
   7   8   2  994.40   65.39
  -7  -8  -2  914.01   63.39
   7  -8   2  994.20   63.89
   7  -8   2  974.90   63.79
   7  -8   2 1011.90   63.29
  -7  -8  -2  936.21   63.49
   7  -8   2  827.92   63.79
   7  -8   2  999.40   63.99
   7   8   4  379.86   28.00
  -7   8  -4  385.46   29.60
  -7   8  -4  359.56   28.70
   7   8   4  331.37   27.50
   7   8   4  366.76   28.10
   7   8   4  366.66   28.60
  -7  -8  -4  412.06   27.10
   7  -8   4  347.27   27.10
   7  -8   4  387.46   27.70
   7  -8   4  392.16   27.30
   7   8   6   84.49    9.50
   7   8   6   90.99    9.80
  -7   8  -6   70.09   10.20
  -7   8  -6   93.29   14.40
   7   8   6   67.59    8.20
   7  -8   6   81.49    8.60
   7  -8   6   74.09    7.60
  -7   9   7   61.19    7.90
  -7   9   7   64.59    7.30
  -7  -9   7   56.49    5.80
  -7   9   5   62.79   11.50
  -7   9   5   63.29    9.70
  -7   9   5   60.19    9.60
   7   9  -5   27.10    8.50
   7   9  -5   65.29    9.20
  -7  -9   5   53.79    8.40
   7  -9  -5   42.40    4.90
  -7  -9   5   41.60    8.10
   7  -9  -5   48.50    5.90
   7  -9  -5   43.70    5.10
   7   9  -3   98.99   17.70
   7   9  -3  113.89   13.80
   7   9  -3  107.19   15.60
  -7   9   3  106.99   13.40
  -7   9   3   94.49   12.10
  -7   9   3  102.79   12.80
   7  -9  -3  118.69    8.40
  -7  -9   3  105.39   10.10
  -7  -9   3   90.39   13.40
   7  -9  -3  114.29    8.70
   7  -9  -3   82.89    9.40
  -7  -9   3  107.59   11.60
  -7   9   1  916.81   74.29
   7   9  -1  935.31   78.89
  -7   9   1 1158.68   75.39
   7   9  -1 1095.69   73.59
   7   9  -1  999.70   77.39
  -7   9   1 1085.99   73.89
   7   9  -1 1207.98   75.89
  -7  -9   1  953.50   74.29
   7  -9  -1 1167.18   72.99
   7  -9  -1 1146.89   74.69
  -7  -9   1 1104.29   73.29
   7  -9  -1 1117.09   72.79
  -7  -9   1 1069.49   73.59
   7   9   1 1225.88   74.39
   7   9   1 1004.80   73.89
   7   9   1  952.10   76.79
   7   9   1 1156.38   75.49
  -7   9  -1 1061.79   74.19
  -7  -9  -1 1060.69   73.19
  -7  -9  -1 1051.59   73.39
   7  -9   1 1107.59   74.09
   7  -9   1 1078.89   73.49
   7  -9   1 1094.79   72.99
   7  -9   1 1036.70   73.39
  -7   9  -3   91.69   13.90
   7   9   3   82.89   12.30
   7   9   3   86.29   11.50
   7   9   3   97.89   13.30
  -7   9  -3   99.99   14.60
   7   9   3   72.59   15.20
   7   9   3   85.49   12.20
   7  -9   3  103.29   10.90
   7  -9   3   91.99   10.20
   7  -9   3   97.79   14.00
  -7  -9  -3   98.79    9.60
   7   9   5   58.79    9.40
  -7   9  -5   50.79    6.60
   7   9   5   32.50    9.90
   7   9   5   42.20    7.30
   7   9   5   37.50    7.60
   7  -9   5   45.00    6.90
   7   9   7   58.69    5.80
   7   9   7   55.49    6.60
  -7   9  -7   46.00    5.90
   7   9   7   52.29    5.80
   7  -9   7   54.99    5.10
  -7  10   6   98.59    9.50
  -7  10   6   94.49    9.40
  -7 -10   6   74.09   11.20
  -7 -10   6   98.59    8.60
  -7  10   4   22.00    5.40
  -7  10   4   30.50    8.00
  -7  10   4   30.10    6.30
   7  10  -4   26.90    6.60
   7  10  -4   23.70    5.60
   7  10  -4   22.70   10.00
  -7 -10   4   18.60    6.10
  -7 -10   4   27.00    6.30
   7 -10  -4   23.60    4.00
   7 -10  -4   25.30    4.30
  -7 -10   4    6.40    8.90
  -7  10   2  143.59   15.20
   7  10  -2  179.18   17.50
   7  10  -2  179.08   14.10
   7  10  -2  169.78   21.50
   7  10  -2  134.89   19.60
  -7  10   2  183.58   16.40
  -7  10   2  159.58   15.50
   7 -10  -2  170.08   12.20
  -7 -10   2  159.58   14.20
  -7 -10   2  142.09   17.50
  -7 -10   2  162.18   13.10
   7 -10  -2  181.08   12.60
  -7  10   0  621.34   43.50
   7  10   0  515.25   45.50
   7  10   0  574.54   41.20
  -7  10   0  570.14   41.60
   7  10   0  627.94   43.50
  -7 -10   0  582.24   40.80
   7 -10   0  600.14   42.20
   7 -10   0  606.04   40.10
  -7 -10   0  531.95   43.30
   7 -10   0  599.54   40.40
  -7 -10   0  574.24   40.50
   7  10   2  155.28   14.50
  -7  10  -2  163.28   18.10
  -7  10  -2  166.98   15.90
   7  10   2  142.59   19.50
   7  10   2  166.58   16.40
   7  10   2  158.58   15.40
  -7 -10  -2  149.39   12.90
   7 -10   2  153.58   14.60
   7 -10   2  165.08   14.90
  -7 -10  -2  138.89   13.10
   7 -10   2  158.28   12.70
   7 -10   2  152.38   13.20
  -7  10  -4   22.00    5.60
   7  10   4   32.20    8.10
   7  10   4   20.10    5.30
   7  10   4   17.40    6.40
  -7  10  -4   25.60    5.80
   7  10   4   10.70    5.30
   7 -10   4   13.10    3.90
  -7 -10  -4   24.50    7.30
   7  10   6   72.39    7.80
  -7  10  -6   84.19    7.90
   7  10   6   63.29    8.10
  -7  10  -6   93.69   11.30
   7  10   6   82.59    8.70
   7 -10   6   75.89    6.80
  -7  11   5   10.60    4.70
   7  11  -5   14.00    4.30
  -7  11   5   14.40    3.80
  -7 -11   5   14.80    5.30
   7 -11  -5   11.40    2.30
  -7 -11   5    1.00    5.90
   7 -11  -5   10.00    2.90
   7  11  -3  270.77   19.40
  -7  11   3  264.77   20.10
  -7  11   3  280.37   21.10
  -7  11   3  224.98   20.30
  -7 -11   3  266.17   19.30
   7 -11  -3  253.67   18.50
   7 -11  -3  265.97   18.30
  -7 -11   3  247.28   20.50
  -7  11   1  723.23   50.69
   7  11  -1  628.14   53.89
   7  11  -1  781.72   52.39
  -7  11   1  777.52   51.99
   7  11  -1  736.03   50.59
  -7  11   1  746.53   50.99
   7 -11  -1  729.93   49.99
   7 -11  -1  733.53   49.80
  -7 -11   1  721.83   50.59
  -7 -11   1  704.33   50.19
  -7  11  -1  690.73   48.90
   7  11   1  676.13   48.70
   7  11   1  620.34   51.49
  -7  11  -1  740.43   48.90
   7  11   1  701.93   49.80
   7  11   1  746.33   48.90
   7 -11   1  740.13   47.80
  -7 -11  -1  674.13   48.00
   7 -11   1  689.13   48.10
   7 -11   1  678.63   48.20
  -7 -11  -1  704.43   48.20
   7 -11   1  686.33   49.60
   7  11   3  237.58   18.80
   7  11   3  229.98   18.70
  -7  11  -3  247.38   19.00
   7  11   3  235.38   19.50
   7 -11   3  240.28   17.70
  -7 -11  -3  213.48   17.90
   7  11   5   14.50    4.30
   7  11   5   12.00    4.70
  -7  11  -5   12.10    5.00
  -7  11  -5    9.00    4.60
   7  11   5   17.80    8.50
   7 -11   5   12.00    3.20
  -7  12   4  240.68   20.40
  -7  12   4  292.07   20.80
  -7  12   4  292.97   20.30
   7  12  -4  281.47   19.70
   7 -12  -4  250.87   19.20
   7 -12  -4  259.27   18.90
  -7 -12   4  290.97   21.40
   7  12  -2  320.37   31.10
  -7  12   2  428.66   30.00
   7  12  -2  423.76   32.90
   7  12  -2  412.16   28.20
  -7  12   2  400.66   28.60
  -7 -12   2  409.16   30.30
  -7 -12   2  393.76   27.90
  -7 -12   2  385.46   28.70
   7 -12  -2  386.56   27.70
   7 -12  -2  399.06   27.40
  -7  12   0  102.29   11.30
   7  12   0  125.69   11.90
   7  12   0  112.69   16.40
   7  12   0   89.39   10.30
   7  12   0  110.29   13.60
  -7  12   0  103.29   11.00
   7 -12   0  105.19    9.30
   7 -12   0   99.19    8.90
  -7 -12   0  108.49    9.60
   7 -12   0  110.09    9.80
  -7 -12   0   83.69   15.70
  -7 -12   0  107.19    9.90
   7  12   2  309.37   29.80
   7  12   2  358.06   26.80
   7  12   2  351.16   27.40
  -7  12  -2  382.76   27.20
  -7  12  -2  365.66   26.80
   7  12   2  384.96   27.70
   7 -12   2  371.46   26.20
   7 -12   2  400.96   26.00
  -7 -12  -2  367.16   26.20
  -7 -12  -2  363.46   26.30
  -7  12  -4  257.97   19.20
   7  12   4  239.88   19.70
   7  12   4  264.67   19.10
   7  12   4  248.78   19.30
   7 -12   4  252.47   18.30
  -7  13   3   13.20    3.70
  -7  13   3   15.90    4.50
   7  13  -3   14.80    3.70
  -7  13   3    9.50    3.90
   7 -13  -3   11.30    3.30
   7 -13  -3   13.50    2.40
  -7 -13   3   22.00    4.90
  -7 -13   3   10.80    4.30
   7  13  -1   18.90    9.00
  -7  13   1   43.60    7.90
  -7  13   1   20.40    4.50
   7  13  -1   19.30    9.50
   7  13  -1   23.50    4.80
  -7  13   1   45.80    7.50
  -7  13   1   26.30    6.40
  -7 -13   1   34.90    5.50
   7 -13  -1   28.20    4.40
   7 -13  -1   27.20    4.50
   7 -13  -1   32.80    5.60
  -7 -13   1   27.10    7.10
  -7 -13   1   30.50    5.90
   7  13   1   40.00    6.20
  -7  13  -1   41.80    5.60
  -7  13  -1   34.30    5.10
   7  13   1   34.20    8.30
   7  13   1   26.30    5.60
   7  13   1   23.80    9.50
   7 -13   1   31.40    4.20
  -7 -13  -1   34.70    6.70
  -7 -13  -1   29.50    4.80
   7 -13   1   42.50    6.30
   7 -13   1   47.40    6.30
   7  13   3   11.60    6.10
   7  13   3   12.40    4.60
   7  13   3   17.20    5.00
   7  13   3    6.90    8.80
  -7  13  -3   18.40    4.00
   7 -13   3   13.80    3.40
   7  14  -2  395.16   27.10
   7  14  -2  370.86   25.70
  -7  14   2  404.16   26.00
   7  14  -2  310.67   27.70
  -7  14   2  395.36   27.00
  -7 -14   2  356.26   25.60
  -7 -14   2  297.77   26.60
   7 -14  -2  352.46   25.20
   7 -14  -2  369.36   25.80
  -7 -14   2  412.36   27.20
   7 -14  -2  352.76   25.40
   7  14   0  128.89   12.20
   7  14   0  116.09   12.40
   7  14   0  102.29   14.00
  -7  14   0  127.79   10.40
   7  14   0  123.29   10.50
   7 -14   0  120.99    9.90
  -7 -14   0  122.99    9.70
  -7 -14   0  107.99   10.40
   7 -14   0   97.39   11.10
   7 -14   0  120.29    9.40
   7  14   2  345.57   24.80
   7  14   2  309.17   26.40
  -7  14  -2  361.16   24.10
   7  14   2  350.56   24.40
  -7 -14  -2  303.27   23.90
   7 -14   2  357.06   23.80
   7  15  -1  146.19   11.20
   7  15  -1  131.19   13.80
  -7  15   1  152.28   11.20
  -7 -15   1  137.59   10.90
   7 -15  -1  143.39   10.70
  -7 -15   1  140.09   15.10
   7  15   1  141.69   11.60
   7  15   1  122.69   13.50
   7  15   1  130.69   10.70
  -7  15  -1  140.69   10.70
   7 -15   1  121.19   10.90
  -7 -15  -1  118.69   10.30
   7 -15   1  129.59   11.00
   8   0  -8  178.58   13.50
  -8   0   6    4.30    3.40
   8   0  -6    3.20    3.70
  -8   0   6    7.40    3.80
   8   0  -6    4.30    4.80
   8   0  -6    7.20    2.70
   8   0  -4  836.12   54.29
  -8   0   4  788.22   59.09
   8   0  -4  735.23   55.59
  -8   0   4  842.12   55.29
   8   0  -2  408.06   28.80
  -8   0   2  354.06   28.30
  -8   0   2  345.37   27.40
   8   0  -2  384.36   27.20
  -8   0   2  357.96   32.00
  -8   0   2  392.76   26.80
   8   0  -2  415.16   26.40
  -8   0   0  361.36   26.40
  -8   0   0  375.36   25.30
   8   0   0  372.16   37.30
   8   0   0  339.87   25.00
  -8   0   0  340.27   25.50
  -8   0   0  334.17   25.30
  -8   0   0  384.36   24.80
  -8   0  -2  383.66   25.60
   8   0   2  375.86   30.40
  -8   0  -2  342.97   32.50
   8   0   2  296.37   30.00
  -8   0  -2  348.37   26.90
   8   0   2  372.26   27.20
  -8   0  -2  392.56   25.80
  -8   0  -4  733.53   48.60
   8   0   4  653.93   49.80
   8   0   4  776.42   49.50
   8   0   4  593.34   51.09
   8   0   4  655.23   49.40
  -8   0  -4  818.12   48.60
   8   0   4  634.04   49.90
  -8   0  -4  766.02   51.99
   8   0   6    5.00    4.70
   8   0   6    8.90    4.80
   8   0   6   -4.60    6.30
  -8   0  -6    8.10    3.30
   8   0   6    6.70    4.50
  -8   0  -6    5.10    4.20
  -8   0  -6    0.50    7.10
   8   0   6    1.30    3.80
   8   0   8  129.89    9.70
   8   0   8  117.39   10.40
  -8   0  -8  114.29    9.20
   8   0   8  126.79    9.60
  -8   1   7   40.20    8.80
   8   1  -7   14.20    6.00
  -8   1   7   27.20    4.10
   8   1  -7   14.70    3.00
   8  -1  -7   27.30    5.10
   8  -1  -7   18.20    3.00
  -8  -1   7   23.70    4.10
   8  -1  -7   26.50    5.00
  -8   1   5  149.59   12.40
   8   1  -5  110.39   13.50
   8   1  -5  127.49    9.80
   8   1  -5  108.19   10.40
  -8  -1   5  155.88   11.30
   8  -1  -5  109.29   10.20
  -8  -1   5  148.89   12.40
   8  -1  -5  122.29    9.60
   8  -1  -5  159.08   13.80
   8  -1  -5  108.09   13.90
   8   1  -3   46.70    5.90
  -8   1   3   70.09    7.40
  -8   1   3   62.89   10.60
   8   1  -3   53.59    7.60
   8   1  -3   62.29   10.90
   8   1  -3   67.19    5.80
  -8   1   3   67.09    7.00
  -8   1   3   79.99   10.40
  -8  -1   3   59.69    7.60
   8  -1  -3   65.99    5.40
  -8  -1   3   43.30    6.70
   8  -1  -3   52.49    8.10
   8  -1  -3   58.09    5.60
  -8  -1   3   52.09    9.20
   8  -1  -3   56.49   11.20
   8   1  -1  368.46   26.60
  -8   1   1  353.26   24.10
  -8   1   1  366.56   26.70
   8   1  -1  333.87   24.30
  -8   1   1  321.57   24.60
  -8   1   1  316.57   25.20
  -8   1   1  294.87   29.20
   8   1  -1  355.06   31.10
   8  -1  -1  348.27   24.60
  -8  -1   1  346.67   26.60
  -8  -1   1  348.67   24.10
   8  -1  -1  359.66   24.00
  -8  -1   1  323.77   24.50
   8  -1  -1  392.06   23.80
  -8  -1   1  355.26   25.00
  -8  -1   1  332.17   24.70
  -8  -1   1  307.07   28.50
  -8   1  -1  374.46   23.90
  -8   1  -1  320.77   23.70
   8   1   1  321.97   28.80
   8   1   1  292.17   27.50
  -8   1  -1  338.17   24.00
  -8   1  -1  356.96   24.90
  -8   1  -1  288.17   28.90
   8  -1   1  304.87   24.80
   8  -1   1  327.07   29.10
  -8  -1  -1  332.67   23.80
  -8  -1  -1  363.46   23.90
  -8  -1  -1  335.07   23.80
   8  -1   1  332.87   23.40
  -8  -1  -1  340.27   29.10
  -8  -1  -1  344.67   24.80
   8   1   3   72.89   14.20
  -8   1  -3   42.20    6.20
   8   1   3   66.69   16.10
   8   1   3   68.89    8.80
  -8   1  -3   58.99    9.10
   8   1   3   55.29    8.70
   8   1   3   54.39    7.40
  -8   1  -3   44.30    6.90
  -8  -1  -3   50.09    7.30
  -8  -1  -3   62.99    6.80
   8  -1   3   45.10    8.30
   8  -1   3   37.50    9.00
   8  -1   3   51.09    7.10
   8  -1   3   41.60    9.30
  -8  -1  -3   47.60    9.30
  -8   1  -5  118.19   10.10
   8   1   5  108.19   12.80
  -8   1  -5  121.89   10.70
   8   1   5   99.99   12.40
   8   1   5  105.39   11.90
   8   1   5  138.99   13.10
   8   1   5  104.59   16.40
  -8   1  -5  154.68   17.60
   8  -1   5  116.99   12.90
  -8  -1  -5  129.89   10.70
   8  -1   5  119.39   11.80
  -8  -1  -5  115.69   10.70
   8  -1   5  115.89   12.90
   8  -1   5  127.99   12.60
  -8  -1  -5  134.09   21.10
   8  -1   5  104.09   12.70
   8   1   7   21.30    4.90
   8   1   7   23.50    4.60
   8   1   7   33.00    5.00
  -8   1  -7   24.30    3.80
   8   1   7   21.80    4.40
  -8   1  -7   20.40    6.70
  -8   1  -7   31.40    5.40
  -8  -1  -7   36.80    6.10
   8  -1   7   25.10    4.80
   8  -1   7   31.20    4.80
   8  -1   7   25.00    4.70
   8  -1   7   17.00    5.30
   8  -1   7   16.80    4.60
  -8  -1  -7   28.00    4.00
   8   2  -8  203.08   14.90
  -8   2   6   22.60    4.30
   8   2  -6   11.90    5.20
   8   2  -6   18.00    3.20
  -8   2   6   23.80    4.00
   8   2  -6   19.90    5.10
  -8  -2   6   14.60    4.40
   8  -2  -6   25.10    5.70
   8  -2  -6   22.90    3.60
   8  -2  -6   18.50    3.90
   8   2  -4  112.09   12.50
   8   2  -4   95.39    7.90
   8   2  -4   76.79   10.20
  -8   2   4  106.49   11.60
  -8  -2   4   99.69   18.50
   8  -2  -4  101.49    7.70
   8  -2  -4  116.59   12.70
   8  -2  -4   86.69   11.60
  -8  -2   4  104.49   10.90
  -8  -2   4  104.89   10.40
   8  -2  -4   92.39    8.30
   8   2  -2  672.23   45.30
  -8   2   2  642.44   46.10
   8   2  -2  683.73   44.70
   8   2  -2  692.23   50.79
  -8   2   2  710.23   45.00
  -8   2   2  624.44   49.70
  -8  -2   2  641.54   45.60
  -8  -2   2  584.44   46.00
  -8  -2   2  641.04   47.90
  -8  -2   2  660.73   45.30
  -8  -2   2  611.94   46.40
   8  -2  -2  658.53   45.60
  -8  -2   2  572.24   45.20
   8  -2  -2  711.23   46.90
   8  -2  -2  726.23   44.70
  -8   2   0   33.90    7.30
   8   2   0   15.50    5.80
  -8   2   0   15.80    6.40
   8   2   0   21.30   12.20
  -8   2   0   18.10    3.60
  -8   2   0   15.40    4.30
   8  -2   0   14.30    3.30
  -8  -2   0   18.30    3.50
   8  -2   0   21.50    4.60
  -8  -2   0   19.40    3.30
   8  -2   0   18.70    3.30
  -8  -2   0   28.40    4.70
   8  -2   0   16.50    3.00
  -8  -2   0   29.50    8.00
  -8  -2   0   25.80    4.10
  -8  -2   0   26.20    4.50
   8   2   2  610.64   43.50
  -8   2  -2  684.83   43.20
   8   2   2  598.94   45.30
  -8   2  -2  562.44   41.90
   8   2   2  497.35   44.00
  -8   2  -2  639.04   41.90
  -8   2  -2  596.74   44.70
   8   2   2  565.44   43.20
  -8  -2  -2  636.24   42.00
   8  -2   2  618.94   43.60
   8  -2   2  635.64   41.50
  -8  -2  -2  668.73   42.10
  -8  -2  -2  619.34   47.20
   8  -2   2  555.94   42.70
   8   2   4   93.39   11.70
   8   2   4   64.79   10.00
   8   2   4   70.69   11.60
  -8   2  -4   85.19    9.00
  -8   2  -4   98.49   10.90
   8   2   4   79.49   12.20
   8   2   4   90.99   12.50
   8  -2   4   97.29   12.70
  -8  -2  -4   93.09   12.50
   8  -2   4   76.29   10.70
   8  -2   4   87.49   12.70
  -8  -2  -4   95.89    9.10
   8  -2   4   75.29   16.00
  -8  -2  -4   96.39    9.70
   8  -2   4   81.89   11.70
   8   2   6   17.20    4.70
   8   2   6   23.10    5.30
   8   2   6   15.10    4.70
   8   2   6   19.30    4.60
  -8   2  -6   17.40    3.70
  -8   2  -6   16.90    4.90
  -8   2  -6   20.90    6.60
   8  -2   6    6.50    3.90
   8  -2   6   15.20    5.00
  -8  -2  -6   21.60    4.70
   8  -2   6   13.10    4.90
  -8  -2  -6   16.40    4.20
   8  -2   6   15.10    5.00
   8  -2   6   20.30    6.60
   8   2   8  137.89   11.00
   8   2   8  135.79   11.30
   8   2   8  147.49   10.90
  -8   2  -8  173.98   12.40
  -8   3   7  693.13   46.20
  -8   3   7  632.54   47.30
   8   3  -7  709.33   46.90
   8  -3  -7  696.33   46.90
  -8  -3   7  649.34   46.30
   8   3  -5   91.69    8.50
   8   3  -5  126.09   12.30
  -8   3   5   77.99   17.10
   8   3  -5   84.09   12.30
  -8   3   5  112.59   11.10
   8  -3  -5  104.59    8.10
   8  -3  -5  118.69   12.50
   8  -3  -5   98.29    8.50
   8  -3  -5  126.39   15.80
  -8  -3   5  106.49   18.00
  -8  -3   5  116.39   10.70
  -8   3   3   80.19    8.20
  -8   3   3   78.39   11.00
   8   3  -3   69.29    8.20
   8   3  -3   73.09    7.10
   8   3  -3   75.49   11.20
   8  -3  -3   67.59    6.00
  -8  -3   3   52.89    9.80
  -8  -3   3   51.49    9.10
  -8  -3   3   55.29    8.40
  -8  -3   3   49.20    7.00
   8  -3  -3   65.49   12.50
   8  -3  -3   75.39    5.90
   8  -3  -3   62.49    9.30
  -8   3   1  319.57   21.60
   8   3  -1  313.87   24.40
  -8   3   1  273.77   29.20
  -8   3   1  302.87   24.30
   8   3  -1  312.47   21.60
   8   3  -1  318.77   28.60
   8  -3  -1  295.17   22.40
  -8  -3   1  278.57   27.00
   8  -3  -1  334.87   21.50
  -8  -3   1  292.97   22.20
  -8  -3   1  291.47   22.20
  -8  -3   1  291.97   25.40
   8  -3  -1  317.37   21.40
  -8  -3   1  294.77   21.90
   8  -3  -1  341.97   22.40
  -8   3  -1  246.38   21.00
   8   3   1  274.47   26.00
   8   3   1  272.27   25.00
  -8   3  -1  325.37   23.40
  -8   3  -1  285.77   25.10
  -8   3  -1  295.47   20.90
  -8   3  -1  268.57   26.00
   8  -3   1  290.57   21.90
  -8  -3  -1  321.57   20.50
   8  -3   1  301.37   20.90
  -8  -3  -1  244.58   27.30
  -8  -3  -1  291.07   20.90
  -8  -3  -1  311.47   22.60
   8   3   3   59.79   13.20
  -8   3  -3   71.89    7.30
   8   3   3   55.99    8.60
   8   3   3   69.59    8.60
   8   3   3   51.79    9.20
   8   3   3   63.69    8.50
  -8   3  -3   80.29   15.90
   8  -3   3   62.59    9.80
   8  -3   3   69.89    9.80
  -8  -3  -3   59.39    7.50
  -8  -3  -3   46.10   11.70
  -8  -3  -3   61.79    8.10
   8  -3   3   66.39   11.00
  -8   3  -5  100.99    8.60
   8   3   5  101.29   10.90
  -8   3  -5   94.19    9.50
   8   3   5   98.49   11.80
  -8   3  -5   95.29   15.60
   8   3   5   99.09   11.30
   8   3   5   82.49   16.00
   8   3   5   95.39   11.50
   8  -3   5   76.29   11.40
  -8  -3  -5  108.79    9.60
   8  -3   5  101.39   12.20
  -8  -3  -5   99.49    9.70
   8  -3   5  101.69   10.50
   8  -3   5   87.59   10.30
  -8   3  -7  453.25   35.30
  -8   3  -7  581.14   36.30
  -8   3  -7  493.15   34.90
   8   3   7  516.65   35.40
   8   3   7  528.35   35.80
   8   3   7  490.95   35.50
   8  -3   7  513.45   35.20
   8  -3   7  518.45   35.40
   8  -3   7  525.15   35.40
  -8  -3  -7  469.05   35.00
  -8   4   6  391.06   30.20
   8   4  -6  429.96   29.30
  -8   4   6  390.36   28.50
  -8   4   6  417.16   28.20
  -8  -4   6  382.36   28.40
  -8   4   4   27.80    5.20
  -8   4   4   54.59   11.70
   8   4  -4   22.50    5.90
  -8   4   4   45.80    6.70
   8   4  -4   44.50   10.00
   8  -4  -4   33.10    4.60
   8  -4  -4   42.40    4.20
   8  -4  -4   24.80   10.80
   8  -4  -4   39.70    8.50
  -8  -4   4   33.70    8.20
  -8  -4   4   36.20    5.90
  -8  -4   4   21.30    6.50
   8   4  -2  145.69   19.70
   8   4  -2  121.79   13.70
  -8   4   2  117.39   13.70
   8   4  -2  115.39   10.00
   8  -4  -2  136.29    9.30
  -8  -4   2  119.69   10.90
  -8  -4   2  132.59   17.30
   8  -4  -2  115.89   11.50
  -8  -4   2  106.69   11.10
  -8  -4   2  111.49   10.80
   8  -4  -2  132.19    9.40
  -8   4   0  428.36   32.10
  -8   4   0  377.86   34.00
   8   4   0  462.05   34.50
   8   4   0  404.96   32.90
   8  -4   0  453.05   30.70
  -8  -4   0  453.25   32.30
  -8  -4   0  419.56   30.30
   8  -4   0  438.06   30.60
  -8  -4   0  432.76   35.00
   8  -4   0  439.76   29.80
   8  -4   0  434.96   30.00
  -8  -4   0  425.26   30.40
  -8  -4   0  445.46   30.10
  -8   4  -2   99.29    9.60
   8   4   2  111.89   17.60
   8   4   2   86.59   17.90
   8   4   2  113.19   13.30
   8   4   2  117.69   13.90
  -8   4  -2   77.69   16.50
  -8   4  -2   94.79   11.20
   8  -4   2  101.19   12.20
   8  -4   2   81.09   12.20
   8  -4   2  109.59    9.20
  -8  -4  -2  100.59    9.20
  -8  -4  -2  106.79   13.50
   8  -4   2  104.49   11.40
  -8  -4  -2  109.39    9.90
   8   4   4   37.40    6.90
   8   4   4   26.90    6.70
   8   4   4   26.90    7.30
   8   4   4   36.00    7.10
  -8   4  -4   31.00    6.20
   8   4   4   13.80   12.20
  -8   4  -4   40.60    5.70
  -8   4  -4   31.00    4.20
   8   4   4   38.30    6.90
   8  -4   4   28.40    5.20
   8  -4   4   24.80    6.70
  -8  -4  -4   50.19    7.30
  -8  -4  -4   43.60    7.50
   8  -4   4   24.80    6.00
   8  -4   4   37.90    8.50
  -8   4  -6  311.57   22.10
  -8   4  -6  312.57   22.80
   8   4   6  316.87   23.30
   8   4   6  329.67   23.60
  -8   4  -6  336.77   24.90
   8   4   6  311.67   23.10
   8   4   6  287.57   23.10
   8  -4   6  323.97   22.90
   8  -4   6  301.77   22.90
   8  -4   6  316.47   23.20
  -8  -4  -6  294.97   22.80
   8   5  -7  283.67   19.10
  -8   5   7  234.38   19.70
  -8   5   7  252.87   19.60
  -8  -5   7  255.27   18.40
   8   5  -5  417.26   27.30
  -8   5   5  355.76   27.90
  -8   5   5  411.16   26.90
  -8   5   5  369.96   26.30
   8  -5  -5  307.17   25.20
  -8  -5   5  356.16   26.20
   8  -5  -5  335.37   25.10
  -8  -5   5  363.46   28.50
  -8   5   3  332.47   22.70
  -8   5   3  325.67   23.90
   8   5  -3  366.66   24.80
   8   5  -3  289.97   22.50
  -8   5   3  337.87   25.30
  -8  -5   3  295.07   23.40
  -8  -5   3  300.17   23.90
  -8  -5   3  291.87   22.80
   8  -5  -3  284.97   21.90
  -8  -5   3  288.27   23.80
   8  -5  -3  346.77   21.80
  -8  -5   3  294.87   26.90
   8  -5  -3  312.27   24.60
   8   5  -1  286.47   30.80
   8   5  -1  302.87   29.60
  -8   5   1  309.37   25.80
   8   5  -1  279.87   26.60
  -8   5   1  360.16   23.30
   8   5  -1  347.07   26.60
  -8   5   1  321.67   31.50
   8  -5  -1  384.66   24.10
   8  -5  -1  329.77   24.60
   8  -5  -1  359.86   23.40
   8  -5  -1  380.26   23.30
  -8  -5   1  320.47   24.00
  -8  -5   1  324.47   24.10
  -8  -5   1  322.57   28.10
  -8  -5   1  323.67   24.00
   8   5   1  260.27   30.90
   8   5   1  322.17   26.50
  -8   5  -1  266.37   25.80
  -8   5  -1  289.57   22.70
  -8   5  -1  285.87   24.60
   8   5   1  262.17   26.10
   8   5   1  267.47   24.10
   8  -5   1  321.47   22.10
   8  -5   1  320.37   21.60
  -8  -5  -1  308.47   21.90
   8  -5   1  306.17   22.40
   8  -5   1  309.77   22.00
  -8  -5  -1  315.57   21.70
  -8  -5  -1  327.17   21.70
  -8  -5  -1  315.37   29.40
   8   5   3  264.97   21.90
   8   5   3  250.57   25.80
   8   5   3  263.27   24.30
  -8   5  -3  274.37   19.60
   8   5   3  249.28   22.20
  -8   5  -3  265.57   20.20
   8   5   3  274.77   22.40
  -8   5  -3  269.17   23.50
  -8   5  -3  305.27   25.80
   8  -5   3  269.97   21.20
  -8  -5  -3  294.07   20.30
   8  -5   3  268.17   21.10
   8  -5   3  225.38   26.10
  -8  -5  -3  292.07   20.30
   8  -5   3  287.47   20.00
  -8   5  -5  292.37   22.50
   8   5   5  294.07   23.40
  -8   5  -5  315.57   24.80
   8   5   5  288.37   23.20
   8   5   5  288.77   23.40
   8   5   5  304.37   23.70
  -8   5  -5  301.27   21.90
   8  -5   5  322.77   23.10
   8  -5   5  324.47   22.90
   8  -5   5  311.47   22.70
  -8  -5  -5  334.67   22.60
  -8   5  -7  213.38   15.90
   8   5   7  214.78   15.40
  -8   5  -7  181.88   14.30
   8   5   7  194.08   15.00
   8   5   7  196.38   15.00
   8  -5   7  209.18   14.70
   8  -5   7  210.98   14.80
  -8  -5  -7  177.28   14.80
  -8   6   6  124.29   12.10
  -8   6   6  139.79    9.70
   8   6  -6  131.19   11.60
  -8   6   6  123.49   12.00
   8  -6  -6  105.59    9.20
  -8  -6   6  108.39   10.20
   8  -6  -6  105.29    8.70
  -8   6   4  525.75   36.20
  -8   6   4  569.94   35.00
  -8   6   4  498.55   37.20
  -8   6   4  490.15   35.50
  -8  -6   4  460.85   36.20
  -8  -6   4  477.05   35.60
   8  -6  -4  480.95   34.40
  -8  -6   4  495.05   37.60
   8  -6  -4  511.35   34.30
   8   6  -2  121.29   15.80
   8   6  -2  142.09   21.90
   8   6  -2  192.08   16.40
   8   6  -2  208.08   23.20
  -8   6   2  171.88   15.70
   8  -6  -2  169.38   15.20
  -8  -6   2  167.88   18.70
   8  -6  -2  172.58   12.20
  -8  -6   2  146.49   13.50
   8  -6  -2  178.08   12.00
  -8  -6   2  159.18   13.30
  -8  -6   2  148.09   14.30
  -8   6   0  631.04   38.60
   8   6   0  650.13   42.90
   8   6   0  469.05   44.30
  -8   6   0  582.14   40.90
  -8   6   0  515.75   42.10
   8   6   0  542.25   41.30
   8   6   0  514.25   40.30
   8  -6   0  604.14   38.70
   8  -6   0  599.54   38.90
  -8  -6   0  559.34   39.60
  -8  -6   0  572.04   39.20
  -8  -6   0  486.25   42.40
   8  -6   0  604.54   39.90
  -8  -6   0  552.04   39.20
   8  -6   0  559.34   39.30
  -8   6  -2  154.08   15.40
   8   6   2  124.99   17.60
   8   6   2  150.08   15.00
   8   6   2  128.19   14.90
  -8   6  -2  134.19   17.70
  -8   6  -2  181.58   17.00
   8   6   2  129.99   19.10
   8  -6   2  146.89   13.40
  -8  -6  -2  149.49   12.10
  -8  -6  -2  143.19   12.60
   8  -6   2  148.99   12.50
   8  -6   2  163.88   13.70
  -8   6  -4  438.86   33.20
   8   6   4  406.86   30.90
  -8   6  -4  406.56   30.20
   8   6   4  419.06   30.90
   8   6   4  395.56   32.20
   8   6   4  393.06   30.80
   8   6   4  376.76   32.90
  -8   6  -4  400.66   31.90
  -8   6  -4  421.86   29.20
   8  -6   4  403.96   30.10
  -8  -6  -4  487.45   30.10
   8  -6   4  418.06   30.20
  -8  -6  -4  451.55   29.70
  -8   6  -6  104.59   11.80
   8   6   6   98.29    9.50
   8   6   6   88.49   10.10
  -8   6  -6   91.99    8.10
   8   6   6   99.39   10.30
   8  -6   6   96.29    9.10
  -8  -6  -6   71.79   10.00
   8  -6   6  100.79    8.90
   8   7  -7   78.19    7.40
  -8   7   7   86.19    8.40
   8  -7  -7   66.19    6.10
  -8  -7   7   76.69    6.80
  -8   7   5  311.97   23.60
  -8   7   5  331.47   21.80
  -8   7   5  325.67   23.40
  -8  -7   5  303.67   24.60
   8  -7  -5  277.27   21.30
   8  -7  -5  294.17   21.10
  -8  -7   5  289.17   22.40
  -8   7   3  992.80   69.19
   8   7  -3  950.60   69.09
   8   7  -3 1159.48   69.99
  -8   7   3  985.90   69.59
  -8   7   3 1049.99   70.69
  -8  -7   3 1013.90   68.79
   8  -7  -3 1052.59   68.19
  -8  -7   3 1009.70   70.49
  -8  -7   3  915.91   69.29
   8  -7  -3 1071.39   68.39
  -8  -7   3  974.60   69.39
  -8  -7   3  962.80   69.59
   8  -7  -3  945.81   70.69
   8   7  -1   56.69   12.80
  -8   7   1   74.59   13.70
   8   7  -1   48.40   12.80
  -8   7   1   89.09   14.70
   8   7  -1   60.09   10.60
   8   7  -1   66.09   14.00
  -8   7   1   69.09    7.70
   8  -7  -1   71.09    6.60
  -8  -7   1   59.69    7.70
  -8  -7   1   87.19   15.40
   8  -7  -1   61.49   10.20
  -8  -7   1   80.29   10.40
   8  -7  -1   79.19    6.40
   8  -7  -1   63.79    8.20
  -8  -7   1   66.39    8.30
  -8   7  -1   59.39    8.30
   8   7   1   75.19   14.80
  -8   7  -1   73.29    6.50
  -8   7  -1   57.09    7.70
   8   7   1   95.69   11.00
  -8   7  -1   65.19   13.70
   8   7   1   71.99   12.50
   8   7   1   79.19   15.80
   8  -7   1   65.09    8.60
   8  -7   1   64.99    7.30
  -8  -7  -1   50.49    8.10
   8  -7   1   53.09    9.30
   8  -7   1   62.99    8.20
  -8  -7  -1   65.49    7.60
  -8  -7  -1   69.29   10.90
  -8   7  -3  890.01   62.89
   8   7   3  908.21   62.49
   8   7   3  896.41   63.39
   8   7   3  873.31   62.59
  -8   7  -3  942.91   63.09
   8   7   3  836.22   62.49
   8   7   3  784.42   63.89
  -8  -7  -3  922.31   61.49
  -8  -7  -3  962.90   61.69
   8  -7   3  947.21   61.69
   8  -7   3  965.50   62.09
   8  -7   3  844.62   61.79
   8   7   5  231.68   22.20
  -8   7  -5  233.78   23.80
   8   7   5  252.17   19.50
  -8   7  -5  242.48   20.10
   8   7   5  237.88   19.30
   8   7   5  242.48   18.90
   8  -7   5  251.17   18.60
   8  -7   5  254.07   18.30
   8   7   7   64.59    6.50
   8   7   7   63.29    6.30
  -8   7  -7   63.99    7.10
   8   7   7   58.19    7.10
   8  -7   7   65.69    5.90
   8  -7   7   51.29    8.50
  -8   8   6   38.10    7.50
  -8   8   6   54.09    8.00
   8   8  -6   48.30    7.10
   8  -8  -6   45.80    5.00
   8  -8  -6   42.60    5.10
  -8  -8   6   45.10    7.60
  -8  -8   6   41.50    6.10
  -8   8   4   60.49    8.80
   8   8  -4   65.59    9.80
  -8   8   4   52.29    7.60
   8   8  -4   57.39    9.10
  -8   8   4   54.69    9.60
   8  -8  -4   48.10    5.10
   8  -8  -4   59.99    5.80
   8  -8  -4   49.60    5.60
  -8  -8   4   43.80    8.70
  -8  -8   4   45.50    7.70
  -8   8   2  684.43   56.19
   8   8  -2  801.42   55.59
   8   8  -2  870.31   56.79
  -8   8   2  809.42   55.69
  -8   8   2  854.01   57.29
   8   8  -2  857.41   58.79
   8   8  -2  717.73   59.79
   8  -8  -2  831.72   57.29
   8  -8  -2  809.32   54.89
  -8  -8   2  782.82   57.09
  -8  -8   2  735.03   56.09
   8  -8  -2  864.71   54.59
  -8  -8   2  803.62   55.19
   8  -8  -2  850.41   54.79
  -8  -8   2  781.12   55.69
   8   8   0  686.03   46.10
   8   8   0  559.64   45.10
   8   8   0  525.05   47.60
   8   8   0  584.04   43.40
  -8   8   0  646.84   43.90
   8  -8   0  592.44   42.80
   8  -8   0  615.64   43.70
   8  -8   0  659.33   42.70
   8  -8   0  676.73   42.30
  -8  -8   0  585.44   45.40
  -8  -8   0  613.34   43.00
  -8  -8   0  646.94   42.70
   8   8   2  766.92   52.49
   8   8   2  664.63   51.39
   8   8   2  784.32   51.29
  -8   8  -2  676.23   51.69
  -8   8  -2  718.43   51.49
   8   8   2  649.64   52.99
   8   8   2  691.53   51.09
   8  -8   2  774.22   50.89
   8  -8   2  764.42   50.19
   8  -8   2  681.13   50.49
  -8  -8  -2  751.22   50.19
  -8  -8  -2  747.43   50.29
   8  -8   2  804.92   50.69
  -8   8  -4   34.40    5.80
   8   8   4   38.40    8.90
   8   8   4   35.50    8.40
   8   8   4   45.20    8.20
  -8   8  -4   44.70    7.20
   8   8   4   34.80    6.30
   8   8   4   41.30    6.50
   8  -8   4   41.40    5.50
   8  -8   4   49.20    7.20
  -8  -8  -4   42.80    6.60
  -8  -8  -4   42.70    7.90
   8   8   6   33.30    6.20
  -8   8  -6   38.70    7.70
   8   8   6   41.00    6.70
   8   8   6   41.80    7.00
   8  -8   6   44.70    5.40
   8  -8   6   42.70    6.40
  -8   9   5   14.00    4.60
  -8   9   5   14.50    4.80
   8   9  -5   18.00    5.00
  -8  -9   5   18.20    4.90
   8  -9  -5   11.50    3.30
   8  -9  -5    9.20    2.20
   8  -9  -5    5.70    2.70
  -8  -9   5   11.80    5.90
  -8   9   3    8.80    4.80
   8   9  -3    0.60    4.50
  -8   9   3   -0.50    3.70
   8   9  -3    5.80    5.60
  -8   9   3    9.10    4.70
  -8  -9   3   11.70    5.80
  -8  -9   3    4.70    6.90
   8  -9  -3    4.80    2.20
   8  -9  -3    4.50    3.50
   8  -9  -3    0.00    2.40
  -8  -9   3   -3.80    9.00
  -8  -9   3    5.20    4.40
   8   9  -1  293.27   21.80
   8   9  -1  278.77   25.70
  -8   9   1  292.47   22.60
   8   9  -1  251.47   27.30
  -8   9   1  310.47   24.30
   8   9  -1  346.87   26.10
  -8  -9   1  273.67   21.50
  -8  -9   1  279.27   24.30
   8  -9  -1  293.37   20.70
   8  -9  -1  297.97   20.30
   8  -9  -1  251.17   21.10
   8  -9  -1  288.37   24.10
  -8  -9   1  289.27   21.00
  -8  -9   1  291.57   24.70
   8   9   1  241.38   25.20
  -8   9  -1  278.87   22.00
   8   9   1  228.58   26.10
   8   9   1  321.87   22.10
   8   9   1  284.97   23.90
   8   9   1  265.27   21.20
   8  -9   1  277.97   21.70
   8  -9   1  301.07   20.70
   8  -9   1  291.47   20.50
   8  -9   1  293.67   19.80
  -8  -9  -1  276.77   26.60
   8  -9   1  228.48   21.00
  -8  -9  -1  260.77   20.30
  -8  -9  -1  274.97   20.10
  -8   9  -3    3.10    4.90
   8   9   3    2.00    5.90
   8   9   3    9.40    5.20
   8   9   3   11.70    8.20
  -8   9  -3    8.30    4.60
  -8  -9  -3    7.60    4.60
   8  -9   3    2.10    6.40
   8  -9   3    1.30    4.60
  -8  -9  -3    4.70    5.00
   8  -9   3    3.80    3.90
  -8   9  -5   17.40    6.20
   8   9   5    7.00    4.40
   8   9   5    5.30    4.90
  -8   9  -5   16.30    4.40
   8   9   5    9.20    4.60
   8   9   5    5.40    9.30
   8  -9   5   11.80    3.40
   8  -9   5    7.00    5.90
  -8  10   6   38.50    6.90
  -8  10   6   31.20    6.00
   8 -10  -6   36.90    3.90
  -8 -10   6   46.00    6.10
  -8  10   4  182.78   14.70
   8  10  -4  147.09   13.50
  -8  10   4  151.38   14.40
   8  10  -4  189.98   16.00
  -8  10   4  154.98   13.90
   8 -10  -4  154.28   12.20
  -8 -10   4  189.68   16.60
   8 -10  -4  158.68   11.90
  -8  10   2  359.76   25.70
   8  10  -2  330.77   24.10
  -8  10   2  301.57   24.20
   8  10  -2  276.97   27.80
   8  10  -2  384.96   28.10
   8 -10  -2  338.47   23.30
  -8 -10   2  336.67   26.10
  -8 -10   2  249.58   34.10
  -8 -10   2  328.67   23.70
   8 -10  -2  352.66   23.00
  -8 -10   2  320.97   24.50
  -8  10   0 1009.80   69.59
   8  10   0  882.61   72.59
   8  10   0 1084.19   71.19
   8  10   0  957.30   69.49
  -8 -10   0 1034.50   69.09
   8 -10   0 1099.29   69.09
  -8 -10   0  997.50   70.39
   8 -10   0 1030.30   70.69
  -8 -10   0 1004.80   69.29
   8 -10   0 1010.70   68.69
   8  10   2  315.77   24.60
   8  10   2  294.27   23.30
   8  10   2  309.67   23.50
  -8  10  -2  313.77   23.60
  -8 -10  -2  297.47   22.50
   8 -10   2  287.27   24.20
   8 -10   2  326.47   22.70
   8 -10   2  336.87   22.70
  -8 -10  -2  299.37   22.50
  -8  10  -4  145.09   13.40
   8  10   4  128.99   13.60
   8  10   4  120.99   12.80
  -8  10  -4  156.98   13.80
   8  10   4  145.39   12.90
   8  10   4  143.19   13.00
  -8 -10  -4  134.59   13.10
   8 -10   4  142.09   11.50
   8  10   6   35.20    5.00
  -8  10  -6   37.20    9.10
   8  10   6   19.50    4.40
  -8  10  -6   40.20    5.60
   8 -10   6   19.10    3.30
  -8  11   5  155.18   13.70
  -8  11   5  181.08   13.60
  -8 -11   5  195.88   14.70
   8 -11  -5  153.08   12.00
  -8  11   3  114.69   11.90
  -8  11   3  115.89   11.40
   8  11  -3  129.19   10.60
  -8  11   3  104.19   12.00
   8 -11  -3  114.99    8.80
   8 -11  -3  110.49    9.40
  -8 -11   3  120.19   13.80
  -8 -11   3   99.29   13.40
  -8 -11   3  116.69   10.10
  -8  11   1   98.59   11.10
  -8  11   1  110.69   12.70
   8  11  -1   83.29    9.90
  -8  11   1  117.49   10.70
   8  11  -1  100.39   14.90
   8  11  -1   78.39   14.60
  -8 -11   1  107.69    9.20
  -8 -11   1   96.69   10.10
   8 -11  -1   96.59    8.40
  -8 -11   1  101.79   14.20
   8 -11  -1  100.29    9.00
   8  11   1   95.09   10.30
  -8  11  -1   90.79   11.20
  -8  11  -1  102.19   11.10
   8  11   1   80.99   15.40
   8  11   1   99.19   11.10
   8  11   1   91.89   12.40
   8 -11   1  104.09    9.10
   8 -11   1  103.39    9.00
  -8 -11  -1   94.79    9.40
   8 -11   1  118.39   11.20
  -8 -11  -1   95.59    9.30
   8  11   3  109.99   11.50
   8  11   3   90.89   15.70
  -8  11  -3  118.79   11.60
   8  11   3   93.19   12.40
   8  11   3  104.69   11.20
  -8 -11  -3  115.89   10.60
  -8 -11  -3   89.59   10.20
   8 -11   3  117.49    9.70
  -8  11  -5  166.18   13.30
   8  11   5  155.78   12.70
   8  11   5  161.78   13.00
   8  11   5  136.19   15.90
   8 -11   5  169.18   11.90
  -8  12   4    9.90    3.80
  -8  12   4    2.40    3.60
   8  12  -4   16.30    4.40
  -8  12   4   11.30    4.10
   8 -12  -4    7.50    2.10
   8 -12  -4    1.00    3.80
  -8 -12   4   15.30    4.70
  -8  12   2  293.67   20.70
   8  12  -2  221.78   23.40
   8  12  -2  270.47   20.40
  -8  12   2  297.07   21.70
  -8 -12   2  273.57   21.00
  -8 -12   2  276.17   20.00
   8 -12  -2  265.27   19.90
  -8 -12   2  301.77   22.30
   8 -12  -2  283.77   19.40
   8  12   0  103.59   16.30
   8  12   0  129.19   14.90
  -8  12   0  112.39   11.50
   8  12   0  112.69   11.30
   8  12   0  146.49   12.50
  -8  12   0  114.59   11.90
  -8 -12   0  116.79   10.70
  -8 -12   0  124.79   10.00
   8 -12   0   98.29   10.00
   8 -12   0  110.39   10.90
  -8 -12   0  123.89   16.10
   8 -12   0  124.09    9.60
   8  12   2  262.47   19.70
  -8  12  -2  268.37   19.40
  -8  12  -2  268.37   19.60
   8  12   2  253.47   19.30
   8  12   2  269.37   20.50
   8  12   2  212.78   21.70
  -8 -12  -2  234.68   18.80
   8 -12   2  263.97   18.60
  -8 -12  -2  248.88   18.60
   8  12   4    6.10    4.00
  -8  12  -4    7.10    3.50
   8  12   4   13.70    4.10
   8  12   4    2.10    6.00
   8 -12   4    8.30    2.70
  -8  13   3  467.65   30.50
  -8  13   3  470.75   31.20
   8  13  -3  444.26   30.50
   8  13  -3  461.25   30.40
   8 -13  -3  425.96   29.90
   8 -13  -3  422.56   29.90
  -8 -13   3  364.16   30.30
   8  13  -1   52.79   10.10
   8  13  -1   63.39   11.70
  -8  13   1   80.79    8.10
   8  13  -1   75.09    9.00
  -8  13   1   66.79   12.40
   8  13  -1   72.19    8.30
  -8  13   1   80.29    8.70
  -8 -13   1   85.69    7.40
  -8 -13   1   87.39   11.80
  -8 -13   1   73.19    8.80
   8 -13  -1   63.19    8.10
   8 -13  -1   69.59    6.60
   8 -13  -1   76.39    7.00
  -8  13  -1   69.59    8.10
   8  13   1   57.99   12.10
   8  13   1   67.99    9.00
   8  13   1   71.59    9.60
   8  13   1   60.99    7.90
  -8  13  -1   68.49    8.60
   8 -13   1   68.09    6.90
   8 -13   1   84.59    7.50
  -8 -13  -1   62.39    7.00
  -8  13  -3  416.36   28.10
   8  13   3  416.06   28.40
   8  13   3  386.46   28.80
   8  13   3  385.06   28.20
   8 -13   3  401.46   27.80
  -8  14   2   10.90    5.20
  -8  14   2   13.30    3.00
   8  14  -2   15.80    3.40
  -8  14   2    8.70    3.30
   8  14  -2    6.10    5.30
  -8 -14   2    5.50    4.80
   8 -14  -2   10.90    3.20
   8 -14  -2   10.30    2.50
  -8 -14   2    6.00    3.80
   8  14   0   21.40    5.30
  -8  14   0   31.20    4.40
   8  14   0   24.70    7.80
  -8  14   0   28.90    5.10
   8  14   0   25.10    4.20
   8  14   0   17.00    6.50
   8 -14   0   30.30    4.90
  -8 -14   0   14.60    5.50
   8 -14   0   28.10    3.60
  -8 -14   0   26.00    4.60
   8  14   2    7.50    5.10
   8  14   2    7.20    7.60
   8  14   2   11.10    5.60
   8  14   2    8.80    3.80
  -8  14  -2   11.60    3.40
   8 -14   2   15.00    3.10
  -8 -14  -2   11.80    4.30
   8  15  -1  138.59   10.60
  -8  15   1  144.19   10.50
  -8 -15   1  132.89   12.20
   8  15   1  136.59    9.90
   8  15   1  115.99   10.80
   8  15   1  115.79   12.60
   9   0  -6    5.90    2.60
  -9   0   6   -3.40    4.10
   9   0  -6    7.20    4.80
   9   0  -6    3.90    4.80
  -9   0   4   -4.00    9.10
   9   0  -4   -4.30    6.20
   9   0  -4    1.40    3.50
  -9   0   4    1.80    4.30
   9   0  -4    3.60    5.10
   9   0  -2    1.60    2.50
  -9   0   2   -7.70    5.10
   9   0  -2    1.90    5.20
  -9   0   2    5.30    3.40
   9   0  -2    6.80    3.70
  -9   0   2   -4.60    6.60
   9   0  -2    0.00    3.90
  -9   0   0    0.90    2.90
  -9   0   0    3.40    2.60
   9   0   0   -9.60   11.50
  -9   0   0    0.20    6.30
   9   0   0    5.20    6.40
   9   0   0    7.00    4.60
  -9   0   0    9.90    8.20
  -9   0   0    2.60    3.60
  -9   0   0   -4.50    6.00
   9   0   0    0.60    2.90
  -9   0  -2   -0.80    2.80
  -9   0  -2    3.10    3.20
  -9   0  -2    1.50    5.90
   9   0   2    6.70   11.60
   9   0   2   -2.40    6.00
   9   0   2    6.60    5.30
  -9   0  -4   -1.90    3.40
   9   0   4    5.30    6.30
  -9   0  -4   -3.50    6.80
  -9   0  -4    6.40    6.00
   9   0   4   -2.80    5.60
   9   0   4    6.00    4.70
   9   0   4   -0.50    5.80
   9   0   4    1.00    5.80
  -9   0  -4    0.50    3.10
  -9   0  -6    1.10    4.40
   9   0   6    2.60    4.70
   9   0   6    1.40    4.10
  -9   0  -6    3.30    2.90
   9   0   6   -0.80    4.40
  -9   0  -6    3.40    6.50
   9   0   6   -4.00    4.70
   9   1  -7    9.10    3.50
   9   1  -7    9.00    5.70
  -9   1   7    2.50    5.20
  -9   1   7   -0.20    3.20
   9  -1  -7    2.90    2.40
  -9  -1   7    6.90    3.30
   9  -1  -7    5.70    4.00
   9   1  -5  300.67   22.60
  -9   1   5  377.76   23.90
   9   1  -5  305.87   25.80
   9  -1  -5  320.27   26.30
   9  -1  -5  291.77   22.90
   9  -1  -5  314.17   22.60
  -9  -1   5  374.86   24.00
  -9   1   3   26.60    4.90
  -9   1   3   30.10    5.30
   9   1  -3   24.20    5.40
  -9   1   3   17.60    8.60
   9   1  -3   26.70    6.10
   9   1  -3   21.50    4.40
   9   1  -3   23.10    3.40
   9  -1  -3   28.00    6.50
  -9  -1   3   17.60    5.20
   9  -1  -3   23.20    4.00
  -9  -1   3   30.00    5.00
  -9  -1   3   23.20    7.30
   9  -1  -3   15.70    3.30
   9  -1  -3   18.00    5.60
  -9   1   1  315.67   25.80
   9   1  -1  386.96   24.30
  -9   1   1  304.07   28.50
  -9   1   1  351.86   29.00
  -9   1   1  356.96   23.60
   9   1  -1  342.17   23.80
   9   1  -1  346.57   28.90
  -9   1   1  311.87   23.90
   9   1  -1  357.36   26.00
  -9  -1   1  322.97   24.20
  -9  -1   1  323.17   27.80
  -9  -1   1  338.97   23.70
   9  -1  -1  322.57   26.60
  -9  -1   1  319.67   38.50
  -9  -1   1  276.47   25.70
   9  -1  -1  326.77   24.00
  -9  -1   1  317.87   23.70
   9  -1  -1  331.57   23.20
  -9   1  -1  314.87   27.80
  -9   1  -1  326.07   22.60
   9   1   1  310.47   23.90
   9   1   1  343.17   27.60
  -9   1  -1  348.57   23.10
   9   1   1  293.07   26.30
  -9   1  -1  297.37   28.60
   9   1   1  281.97   25.10
   9  -1   1  338.17   22.30
   9  -1   1  322.27   23.60
  -9  -1  -1  336.97   22.90
  -9  -1  -1  325.07   22.70
  -9  -1  -1  284.77   28.00
   9  -1   1  265.47   26.30
  -9   1  -3   29.30    4.10
   9   1   3   27.70    7.10
   9   1   3   16.30    5.70
  -9   1  -3   19.30    6.60
  -9   1  -3   25.80    4.40
   9   1   3   14.60    7.30
   9   1   3   22.50    6.90
   9   1   3   17.00   12.20
   9  -1   3   17.00    6.60
  -9  -1  -3   22.00    4.60
   9  -1   3   21.40    5.30
  -9  -1  -3   36.00    8.10
  -9  -1  -3   41.70    7.30
   9  -1   3   11.80    8.00
   9  -1   3   37.40   14.30
  -9  -1  -3   27.10    3.90
   9   1   5  262.27   22.30
  -9   1  -5  335.97   25.20
   9   1   5  296.07   22.80
   9   1   5  310.57   23.00
   9   1   5  251.07   24.80
  -9   1  -5  303.67   21.90
   9   1   5  322.27   22.40
  -9   1  -5  287.87   21.30
   9  -1   5  297.77   22.30
   9  -1   5  260.17   22.60
  -9  -1  -5  307.37   21.90
   9  -1   5  286.97   22.80
  -9  -1  -5  351.56   26.60
   9  -1   5  266.97   22.50
  -9  -1  -5  331.27   21.80
   9  -1   5  316.07   22.90
   9   1   7    9.40    3.40
   9   1   7    9.40    3.60
   9   1   7    2.60    3.40
  -9   1  -7    4.50    5.50
   9   1   7    7.10    3.60
  -9   1  -7    2.00    5.10
  -9   1  -7    3.30    2.90
   9  -1   7    3.80    3.40
  -9  -1  -7    4.00    4.90
   9  -1   7    5.60    3.40
   9  -1   7    1.50    3.70
  -9  -1  -7   10.30    3.10
  -9   2   6  941.21   60.39
   9   2  -6  807.92   59.69
   9   2  -6 1002.80   61.19
  -9  -2   6  919.61   60.39
   9  -2  -6  749.23   59.89
   9   2  -4  356.76   26.70
  -9   2   4  413.06   28.30
   9   2  -4  439.06   29.10
   9   2  -4  364.66   28.80
  -9  -2   4  406.86   31.10
  -9  -2   4  375.66   28.20
  -9  -2   4  392.86   28.20
   9  -2  -4  342.87   29.10
   9  -2  -4  450.55   29.00
   9  -2  -4  384.86   26.70
   9  -2  -4  343.97   26.90
  -9   2   2  161.48   21.60
   9   2  -2  157.88   13.30
   9   2  -2  166.78   15.40
  -9   2   2  166.18   12.80
  -9   2   2  150.08   15.50
   9  -2  -2  155.78   13.80
   9  -2  -2  152.48   16.70
   9  -2  -2  155.58   12.10
  -9  -2   2  141.09   18.20
  -9  -2   2  157.08   14.60
  -9  -2   2  163.08   13.40
   9  -2  -2  181.98   11.90
  -9  -2   2  177.98   15.40
  -9  -2   2  156.28   13.30
   9   2   0  275.17   24.20
  -9   2   0  207.78   24.30
   9   2   0  239.68   21.30
  -9   2   0  246.08   21.30
   9   2   0  244.08   20.00
  -9   2   0  279.67   18.10
  -9   2   0  233.78   18.40
  -9  -2   0  254.77   18.70
  -9  -2   0  224.38   23.20
  -9  -2   0  268.77   18.30
   9  -2   0  249.78   18.60
   9  -2   0  263.07   19.10
  -9  -2   0  244.28   18.50
   9   2   2  139.59   18.70
  -9   2  -2  136.89   11.80
   9   2   2  148.69   14.60
  -9   2  -2  143.49   17.00
   9   2   2  105.69   16.60
   9   2   2  137.19   14.80
   9   2   2  126.29   18.20
  -9   2  -2  152.28   11.90
  -9  -2  -2  160.88   12.00
   9  -2   2  132.79   13.80
  -9  -2  -2  149.69   21.20
   9  -2   2  144.69   18.50
   9  -2   2  153.78   15.60
  -9  -2  -2  158.38   12.00
   9   2   4  335.87   24.50
  -9   2  -4  339.17   23.60
   9   2   4  323.27   24.50
   9   2   4  318.97   25.10
   9   2   4  351.56   25.30
  -9   2  -4  349.77   26.80
   9   2   4  279.77   27.20
   9   2   4  296.77   28.10
   9  -2   4  310.77   25.00
   9  -2   4  338.07   24.30
   9  -2   4  275.17   27.00
   9  -2   4  290.97   24.60
  -9  -2  -4  373.16   23.30
   9  -2   4  322.27   25.00
  -9   2  -6  812.32   52.59
   9   2   6  743.53   51.49
   9   2   6  786.92   51.59
  -9   2  -6  754.22   51.39
   9   2   6  764.82   51.79
   9   2   6  707.53   51.79
  -9   2  -6  749.92   50.89
   9  -2   6  758.92   51.59
   9  -2   6  716.13   51.29
   9  -2   6  744.43   51.49
  -9  -2  -6  664.13   51.29
  -9  -2  -6  719.23   50.99
   9  -2   6  707.33   51.59
  -9  -2  -6  834.82   55.29
   9   3  -7   94.69    8.90
  -9   3   7   93.89    9.60
  -9  -3   7   94.39    8.20
  -9   3   5  117.69   10.70
   9   3  -5  126.59   11.80
  -9   3   5  120.19    9.60
   9  -3  -5   89.69    9.10
   9  -3  -5  122.19   12.30
  -9  -3   5  107.09   17.10
  -9  -3   5  112.69   10.90
  -9   3   3  468.15   32.40
   9   3  -3  382.76   31.80
   9  -3  -3  402.86   32.60
   9  -3  -3  458.95   31.10
   9  -3  -3  451.05   30.70
   9  -3  -3  519.65   33.40
  -9  -3   3  447.16   32.20
  -9  -3   3  446.36   34.60
  -9  -3   3  460.85   32.20
   9   3  -1  890.51   62.09
  -9   3   1  897.41   63.29
   9   3  -1  970.30   65.79
  -9   3   1  967.80   62.39
  -9   3   1  879.21   64.79
   9   3  -1  917.51   63.79
   9   3  -1  931.11   62.89
   9  -3  -1  896.11   62.99
   9  -3  -1 1039.50   62.59
  -9  -3   1  864.91   64.29
  -9  -3   1  898.71   62.69
   9  -3  -1  976.40   62.09
   9  -3  -1  822.52   64.29
  -9  -3   1  893.91   62.49
   9  -3  -1  918.81   62.19
  -9  -3   1  882.21   62.79
  -9   3  -1  850.61   60.79
  -9   3  -1  838.42   60.49
   9   3   1  760.82   60.79
   9   3   1  910.31   61.69
  -9   3  -1  882.11   58.79
   9   3   1  827.32   59.89
   9   3   1  887.81   59.79
  -9   3  -1  784.92   58.99
   9  -3   1  886.81   59.49
   9  -3   1  875.21   59.29
  -9  -3  -1  839.22   61.09
   9  -3   1  867.91   58.99
  -9  -3  -1  949.51   58.89
  -9  -3  -1  879.11   58.89
  -9  -3  -1  874.31   59.09
   9   3   3  406.56   31.00
   9   3   3  444.36   33.60
   9   3   3  389.76   31.60
  -9   3  -3  391.76   30.00
  -9   3  -3  408.56   32.50
   9   3   3  405.56   31.10
  -9  -3  -3  460.95   30.20
   9  -3   3  418.16   30.80
  -9  -3  -3  444.76   29.80
  -9  -3  -3  480.95   36.10
   9  -3   3  399.96   30.50
   9   3   5   74.29   10.70
  -9   3  -5  116.69   13.80
   9   3   5   73.79   14.10
   9   3   5  115.99   10.10
   9   3   5   80.99   10.50
  -9   3  -5   89.59    9.30
  -9   3  -5   95.69    8.40
   9   3   5   92.59   10.20
   9  -3   5   82.09   11.00
   9  -3   5   88.49   10.60
   9  -3   5   95.49    9.80
   9  -3   5   77.09    9.40
  -9  -3  -5  110.29    9.10
  -9  -3  -5   91.09    9.20
   9   3   7   71.99    7.30
  -9   3  -7   64.79    6.10
  -9   3  -7   76.99    9.20
   9   3   7   59.59    6.90
   9   3   7   66.49    6.80
   9  -3   7   67.69    6.90
  -9  -3  -7   55.89    6.40
   9  -3   7   79.39    6.70
  -9   4   6  416.86   29.30
  -9   4   6  440.56   30.80
   9  -4  -6  382.46   28.70
  -9  -4   6  442.96   29.50
   9   4  -4  356.96   27.40
  -9   4   4  394.16   27.30
   9  -4  -4  376.26   29.50
   9  -4  -4  369.16   26.00
   9  -4  -4  360.96   25.70
  -9  -4   4  374.36   28.00
  -9  -4   4  388.86   29.60
   9  -4  -4  359.76   33.30
  -9  -4   4  377.66   27.20
   9   4  -2  380.76   32.30
   9   4  -2  403.76   28.00
   9   4  -2  347.27   25.90
  -9   4   2  393.96   35.10
  -9   4   2  324.87   27.50
   9  -4  -2  370.16   27.30
   9  -4  -2  364.56   25.70
  -9  -4   2  379.56   26.40
  -9  -4   2  335.97   27.70
  -9  -4   2  358.26   29.50
   9  -4  -2  403.36   25.50
  -9  -4   2  379.26   26.90
  -9  -4   2  365.06   26.90
  -9   4   0   24.00    5.70
   9   4   0   19.20    6.70
  -9   4   0   21.00    6.60
   9   4   0   13.30   11.00
  -9  -4   0   26.60    7.00
   9  -4   0   12.50    4.00
   9  -4   0   12.40    2.80
  -9  -4   0   24.90    4.60
  -9  -4   0   16.70    3.80
  -9  -4   0   11.60    3.40
   9  -4   0   14.90    3.60
   9  -4   0   26.80    4.80
   9   4   2  310.57   28.20
   9   4   2  336.27   26.60
  -9   4  -2  355.66   28.70
   9   4   2  327.57   26.50
  -9   4  -2  315.47   23.80
  -9   4  -2  278.97   27.30
  -9   4  -2  328.27   24.40
   9   4   2  372.06   25.60
   9  -4   2  274.47   29.10
   9  -4   2  364.56   24.10
  -9  -4  -2  384.56   30.30
  -9  -4  -2  364.86   24.30
   9  -4   2  372.36   25.30
  -9  -4  -2  352.46   24.20
   9  -4   2  299.97   24.70
  -9   4  -4  347.57   27.00
   9   4   4  337.57   25.80
   9   4   4  321.87   25.60
   9   4   4  336.17   25.30
   9   4   4  339.77   25.30
   9   4   4  335.67   27.50
  -9   4  -4  337.37   24.40
   9   4   4  303.57   27.70
  -9   4  -4  337.77   23.80
  -9  -4  -4  372.96   24.20
   9  -4   4  340.87   24.90
   9  -4   4  304.57   26.00
   9  -4   4  350.66   24.80
   9  -4   4  333.97   25.70
  -9   4  -6  325.47   25.00
  -9   4  -6  343.77   24.30
   9   4   6  341.17   25.00
  -9   4  -6  374.76   26.30
   9   4   6  343.17   25.30
   9   4   6  349.87   25.40
   9   4   6  347.47   25.20
  -9  -4  -6  334.47   24.90
  -9  -4  -6  338.57   24.60
   9  -4   6  359.56   24.90
   9  -4   6  368.06   24.90
   9  -4   6  357.56   25.10
  -9   5   7   20.70    4.80
   9  -5  -7   13.10    2.50
  -9  -5   7   17.00    3.30
  -9   5   5   86.09    9.10
  -9   5   5   71.19   10.40
   9   5  -5   90.79    9.80
  -9  -5   5   99.19   14.30
  -9  -5   5   69.29    8.60
   9  -5  -5   70.79    6.50
  -9   5   3  287.67   20.60
   9   5  -3  228.38   19.20
  -9  -5   3  286.17   23.10
   9  -5  -3  258.97   18.40
  -9  -5   3  245.48   19.40
  -9  -5   3  246.38   20.50
   9  -5  -3  250.37   21.60
  -9  -5   3  239.28   20.40
   9  -5  -3  279.77   18.10
   9   5  -1  573.74   41.50
  -9   5   1  463.15   41.10
   9   5  -1  541.45   39.80
  -9   5   1  546.65   38.90
  -9   5   1  576.14   37.30
   9  -5  -1  584.44   37.80
   9  -5  -1  534.45   37.30
   9  -5  -1  560.14   37.20
  -9  -5   1  518.35   38.00
  -9  -5   1  534.35   37.80
  -9  -5   1  536.15   40.40
  -9  -5   1  524.75   38.30
   9  -5  -1  555.24   38.60
   9   5   1  574.84   37.10
   9   5   1  455.85   37.20
  -9   5  -1  525.95   37.80
  -9   5  -1  471.25   38.00
   9   5   1  476.05   38.50
   9   5   1  543.75   39.40
  -9  -5  -1  514.15   39.20
  -9  -5  -1  521.25   36.40
   9  -5   1  514.75   36.20
   9  -5   1  508.05   36.20
   9  -5   1  500.15   35.80
  -9  -5  -1  509.35   35.80
   9  -5   1  546.85   36.20
  -9  -5  -1  532.65   36.00
  -9   5  -3  280.67   23.00
   9   5   3  227.48   19.80
   9   5   3  203.78   21.80
   9   5   3  242.88   19.90
  -9   5  -3  230.18   17.30
   9   5   3  222.68   22.70
   9   5   3  224.18   19.50
  -9   5  -3  225.58   21.20
  -9   5  -3  219.18   18.60
  -9  -5  -3  271.47   18.10
   9  -5   3  236.08   18.60
  -9  -5  -3  250.27   17.80
   9  -5   3  229.88   18.80
   9   5   5   77.19   10.60
   9   5   5   55.39    8.90
   9   5   5   63.79    9.10
  -9   5  -5   67.19    6.80
   9   5   5   74.39    8.50
  -9   5  -5   58.69   11.60
  -9   5  -5   62.89    9.10
  -9  -5  -5   52.59    7.80
   9  -5   5   59.59    9.80
   9  -5   5   56.99    7.70
  -9  -5  -5   73.59    7.60
   9  -5   5   56.79    7.80
   9   5   7   13.90    3.30
   9   5   7   12.60    3.60
  -9   5  -7   18.90    3.90
   9   5   7   16.80    3.10
   9  -5   7   16.90    3.40
   9  -5   7   16.90    3.10
   9   6  -6   33.90    6.80
  -9   6   6   36.10    7.10
   9  -6  -6   25.80    3.70
  -9  -6   6   38.40    5.70
   9  -6  -6   26.40    4.70
  -9   6   4  545.85   36.40
  -9   6   4  563.04   37.90
  -9   6   4  468.95   37.00
  -9  -6   4  517.15   36.50
   9  -6  -4  502.95   35.70
  -9  -6   4  479.25   37.90
   9  -6  -4  515.65   35.50
  -9  -6   4  560.54   38.10
   9   6  -2  831.52   58.99
   9   6  -2  871.81   56.79
  -9   6   2  780.62   55.99
   9  -6  -2  794.22   56.69
   9  -6  -2  808.32   55.09
   9  -6  -2  870.11   55.29
  -9  -6   2  802.62   55.39
   9  -6  -2  801.72   54.79
  -9  -6   2  742.63   55.99
  -9  -6   2  817.12   57.39
  -9  -6   2  760.52   55.89
   9   6   0   -2.30    6.00
  -9   6   0   18.00    3.50
   9   6   0   17.00    6.70
   9   6   0    8.40   11.80
  -9   6   0    7.80    6.30
   9   6   0    0.40   10.40
  -9   6   0   13.60    4.90
   9  -6   0    9.00    4.50
  -9  -6   0    1.40    6.80
   9  -6   0   11.80    3.30
  -9  -6   0   18.10    6.30
  -9  -6   0    7.50    3.40
   9  -6   0   11.70    4.20
  -9  -6   0   12.30    4.30
   9  -6   0    8.00    2.40
   9   6   2  748.33   50.89
  -9   6  -2  666.23   51.59
   9   6   2  655.43   52.39
   9   6   2  757.72   52.49
  -9   6  -2  758.42   51.49
   9   6   2  661.63   50.99
   9  -6   2  738.33   50.29
   9  -6   2  701.23   50.29
  -9  -6  -2  776.02   50.29
  -9  -6  -2  747.83   53.79
   9  -6   2  755.82   50.49
  -9  -6  -2  750.42   49.99
  -9   6  -4  482.65   35.10
   9   6   4  420.16   35.00
   9   6   4  473.55   33.70
   9   6   4  466.65   33.40
  -9   6  -4  448.66   32.30
  -9   6  -4  470.55   34.40
   9   6   4  448.06   33.60
   9   6   4  390.66   34.50
  -9  -6  -4  515.35   33.00
   9  -6   4  452.35   32.90
  -9  -6  -4  506.95   32.70
   9  -6   4  494.35   33.10
   9   6   6   19.70    4.60
   9   6   6   21.80    4.20
   9   6   6   19.80    4.30
  -9   6  -6   28.60    5.00
   9  -6   6   20.40    3.90
   9  -6   6   18.60    4.20
  -9  -6  -6   29.50    4.80
  -9  -6  -6   38.10    7.20
  -9   7   5   86.19   11.40
   9   7  -5  109.49   10.70
  -9   7   5  102.29   10.80
   9  -7  -5   92.89    8.00
  -9  -7   5   92.59    9.70
   9  -7  -5   93.79    7.50
  -9  -7   5  102.79   13.30
  -9   7   3   75.49   12.00
  -9   7   3   83.69   10.10
  -9   7   3   86.39   11.50
   9   7  -3   78.19   11.20
   9  -7  -3   68.99   12.70
  -9  -7   3   75.49   11.30
  -9  -7   3   81.39   12.80
  -9  -7   3   69.29    9.60
   9  -7  -3   91.29    7.50
   9  -7  -3   74.69    7.00
   9  -7  -3   80.39    7.40
  -9  -7   3   85.29   12.50
  -9  -7   3   80.79   13.60
  -9   7   1  175.48   18.20
   9   7  -1  188.18   19.90
   9   7  -1  148.09   15.80
  -9   7   1  197.78   16.00
   9   7  -1  135.99   21.00
   9   7  -1  177.88   17.40
  -9  -7   1  171.78   16.20
  -9  -7   1  174.78   14.40
   9  -7  -1  182.48   12.80
  -9  -7   1  165.78   13.50
   9  -7  -1  174.78   13.60
  -9  -7   1  152.38   18.70
   9  -7  -1  167.88   13.20
   9  -7  -1  179.48   16.10
   9   7   1  158.88   15.60
   9   7   1  171.48   18.40
   9   7   1  148.09   22.00
   9   7   1  145.59   17.90
   9   7   1  186.38   15.60
  -9   7  -1  163.78   16.80
  -9   7  -1  146.99   18.60
  -9   7  -1  181.78   13.20
   9  -7   1  171.98   13.40
   9  -7   1  167.28   14.10
  -9  -7  -1  172.98   13.90
   9  -7   1  187.48   14.30
  -9  -7  -1  176.38   13.50
  -9  -7  -1  179.78   20.80
   9  -7   1  183.68   14.80
  -9   7  -3   90.79    8.10
  -9   7  -3   77.19   13.00
  -9   7  -3   75.09   13.30
   9   7   3   83.69   10.00
   9   7   3   53.39   10.20
   9   7   3   64.89   10.20
   9   7   3   71.79   13.80
   9   7   3   70.69   12.70
   9  -7   3   52.99    8.80
   9  -7   3   83.19   12.90
  -9  -7  -3   71.59    8.30
  -9  -7  -3   80.29    9.00
   9  -7   3   58.59    8.70
  -9   7  -5   95.39   11.70
  -9   7  -5   76.39   11.20
   9   7   5   88.69    9.30
   9   7   5   83.09    9.80
   9   7   5   58.99   12.80
   9   7   5   79.09    9.90
  -9  -7  -5   76.29    9.10
  -9  -7  -5   98.39    9.00
   9  -7   5   89.39    8.70
   9  -7   5  100.09    8.60
  -9   8   6  112.99    9.60
   9   8  -6  107.89    9.20
  -9  -8   6  102.49    8.60
   9  -8  -6   83.29    7.80
  -9   8   4  155.08   13.70
  -9   8   4  143.29   12.60
  -9   8   4  144.69   13.70
   9   8  -4  159.68   14.10
  -9  -8   4  157.48   15.60
   9  -8  -4  135.39   11.20
   9  -8  -4  138.99   11.20
   9  -8  -4  155.38   10.90
  -9  -8   4  136.69   13.30
   9   8  -2  165.48   19.70
  -9   8   2  133.69   15.50
   9   8  -2  164.48   15.60
   9   8  -2  144.09   14.30
  -9   8   2  167.68   15.40
  -9   8   2  158.28   14.20
  -9  -8   2  164.48   17.30
   9  -8  -2  160.38   11.90
  -9  -8   2  156.68   13.20
  -9  -8   2  165.98   13.90
   9  -8  -2  172.78   18.70
  -9  -8   2  161.48   17.00
   9  -8  -2  161.28   12.40
   9  -8  -2  159.08   12.30
   9   8   0  177.48   16.80
   9   8   0  153.78   21.70
   9   8   0  226.38   20.10
  -9   8   0  208.18   17.60
   9   8   0  179.68   18.80
   9  -8   0  212.58   14.90
   9  -8   0  204.48   15.60
  -9  -8   0  218.78   20.70
  -9  -8   0  209.58   16.00
  -9  -8   0  211.78   15.50
   9  -8   0  201.38   15.70
   9  -8   0  210.88   17.80
   9   8   2  115.89   14.00
   9   8   2  138.89   13.90
   9   8   2  155.08   16.00
  -9   8  -2  154.58   16.00
  -9   8  -2  133.39   15.00
   9   8   2  167.98   14.00
   9   8   2  123.29   16.70
   9  -8   2  136.99   12.60
  -9  -8  -2  169.08   12.30
   9  -8   2  166.38   12.60
  -9  -8  -2  140.39   12.60
   9  -8   2  145.29   13.90
  -9   8  -4  119.59   14.40
   9   8   4  128.69   12.60
   9   8   4  135.79   12.60
   9   8   4  133.29   14.30
  -9   8  -4  141.49   14.90
   9   8   4  131.49   12.80
   9  -8   4  138.99   11.50
  -9  -8  -4  157.88   12.20
  -9  -8  -4  137.69   11.70
   9  -8   4  121.59   11.80
  -9   8  -6   95.89    8.80
   9   8   6   92.29    8.60
   9   8   6   87.59    8.10
   9   8   6   94.69    8.30
   9  -8   6   96.29    7.80
  -9   9   5    8.60    4.10
   9   9  -5    6.50    4.30
  -9   9   5    3.60    4.60
  -9  -9   5   15.30    4.90
   9  -9  -5    3.70    3.30
   9  -9  -5    6.20    2.90
  -9  -9   5   12.50    5.10
   9  -9  -5    3.20    2.00
   9   9  -3  390.26   28.30
  -9   9   3  322.77   28.40
  -9   9   3  433.26   28.90
   9   9  -3  429.76   29.30
  -9   9   3  398.36   27.70
  -9  -9   3  372.16   27.30
  -9  -9   3  345.07   29.30
   9  -9  -3  367.06   26.90
   9  -9  -3  384.46   26.60
   9  -9  -3  371.16   26.90
  -9  -9   3  427.96   29.50
  -9   9   1   52.59    9.50
  -9   9   1   74.99   11.30
   9   9  -1   31.50   10.90
   9   9  -1   55.59   12.00
  -9  -9   1   57.49    8.20
   9  -9  -1   61.59   10.50
   9  -9  -1   57.29    6.10
  -9  -9   1   62.39    8.20
   9  -9  -1   53.79    7.00
  -9  -9   1   46.40   12.50
   9  -9  -1   52.09    6.70
  -9  -9   1   58.69    7.40
   9   9   1   39.80    6.60
   9   9   1   39.50    8.80
   9   9   1   48.20   11.80
   9   9   1   50.59    7.00
  -9   9  -1   50.79    9.60
   9   9   1   46.50    9.70
   9  -9   1   53.79    7.00
  -9  -9  -1   84.89   15.50
  -9  -9  -1   42.30    7.30
   9  -9   1   59.89    7.20
   9  -9   1   46.40    8.10
  -9  -9  -1   61.09    7.20
   9  -9   1   54.99    6.30
  -9   9  -3  352.66   26.80
   9   9   3  285.77   28.40
  -9   9  -3  369.86   26.20
   9   9   3  332.17   26.00
   9   9   3  347.07   26.60
   9   9   3  341.37   25.70
   9  -9   3  340.27   25.40
   9  -9   3  384.66   25.20
  -9  -9  -3  376.46   25.20
  -9  -9  -3  356.06   24.90
   9   9   5    2.60    3.90
  -9   9  -5    6.80    3.90
   9   9   5    9.40    3.80
   9   9   5    8.50    4.00
   9   9   5   -8.40   10.00
  -9   9  -5   -1.50    5.70
   9  -9   5    7.60    2.90
  -9  10   4    4.40    3.90
   9  10  -4    1.60    5.90
  -9  10   4   10.80    4.40
  -9  10   4   -0.60    4.30
  -9 -10   4    7.60    5.50
   9 -10  -4   10.50    3.00
   9 -10  -4    4.10    1.90
   9  10  -2  105.49   11.90
   9  10  -2  120.09   14.90
  -9  10   2  126.89   11.80
   9  10  -2  136.89   18.20
  -9  10   2  127.79   13.30
  -9 -10   2  121.19   10.70
   9 -10  -2  130.59   10.20
   9 -10  -2  123.59    9.60
  -9 -10   2  112.29   11.90
  -9 -10   2  140.59   14.40
  -9  10   0  301.87   22.90
   9  10   0  296.47   22.80
   9  10   0  348.47   23.10
   9  10   0  302.77   24.70
  -9 -10   0  286.47   25.20
  -9 -10   0  305.77   22.10
   9 -10   0  323.77   22.60
   9 -10   0  292.67   22.00
  -9 -10   0  306.07   22.60
   9 -10   0  306.57   21.80
  -9  10  -2  119.29   12.20
   9  10   2  118.19   12.90
   9  10   2  110.29   11.30
   9  10   2  122.99   11.30
  -9 -10  -2  108.99   10.10
  -9 -10  -2  103.99   10.20
   9 -10   2  121.89   10.10
  -9  10  -4   10.20    4.40
  -9  10  -4    5.80    4.40
   9  10   4    4.60    3.90
   9  10   4    9.70    6.90
   9  10   4   11.30    4.40
   9  10   4   -3.00    6.30
   9 -10   4    4.70    3.20
  -9 -10  -4   -2.50    5.00
  -9 -10  -4    9.30    6.10
  -9  11   5  182.48   16.50
  -9  11   5  216.88   15.50
  -9 -11   5  232.18   16.20
  -9  11   3   32.10    5.30
  -9  11   3   40.90    6.90
  -9  11   3   39.60    7.60
   9  11  -3   35.00    5.80
   9 -11  -3   30.90    5.60
   9 -11  -3   40.30    4.30
  -9 -11   3   33.60    6.00
  -9 -11   3   26.90    5.10
   9  11  -1    6.90    9.10
  -9  11   1   11.90    4.00
  -9  11   1   19.10    6.80
  -9  11   1    5.30    4.60
  -9  11   1   20.50    5.20
   9  11  -1   13.60    4.80
   9  11  -1    8.80    4.60
   9  11  -1   25.60   10.00
   9 -11  -1    6.70    3.70
  -9 -11   1    6.10    5.10
   9 -11  -1   12.60    2.60
  -9 -11   1    6.50    6.10
   9 -11  -1   11.80    3.80
  -9 -11   1   11.20    3.70
   9  11   1   15.30    5.40
  -9  11  -1   17.00    4.90
   9  11   1    8.00    9.90
   9  11   1   14.90    5.00
  -9  11  -1    7.10    3.80
   9  11   1   12.10    8.70
   9 -11   1   15.20    3.70
  -9 -11  -1    7.60    3.60
  -9 -11  -1   10.00    4.30
   9 -11   1   12.70    3.70
  -9  11  -3   42.30    7.60
   9  11   3   34.00    5.30
   9  11   3   40.70    7.10
   9  11   3   29.20    7.00
   9 -11   3   35.10    5.40
  -9 -11  -3   29.90    4.90
  -9 -11  -3   47.20    7.30
   9  11   5  197.98   14.80
  -9  11  -5  198.58   15.50
   9  11   5  189.68   15.00
   9 -11   5  225.18   14.40
  -9  12   4   28.20    5.80
  -9  12   4   40.10    6.30
  -9  12   4   30.40    7.40
   9 -12  -4   31.60    4.10
  -9 -12   4   35.30    5.20
   9  12  -2   27.80    4.70
   9  12  -2   24.00    4.50
  -9  12   2   19.60    3.80
  -9  12   2   24.50    5.30
  -9  12   2   13.00    4.10
  -9 -12   2   25.40    5.70
  -9 -12   2   18.90    4.20
   9 -12  -2   19.80    2.90
  -9 -12   2   14.30    7.40
   9 -12  -2   14.70    4.10
   9 -12  -2   24.10    3.40
  -9  12   0    2.40    3.10
   9  12   0   -4.40    8.00
  -9  12   0    6.20    3.40
   9  12   0    6.50    4.30
   9  12   0    2.10    3.90
   9  12   0    7.90    7.40
  -9 -12   0   -2.30    6.30
  -9 -12   0    0.90    4.70
   9 -12   0    1.60    2.70
   9 -12   0    8.10    5.90
   9 -12   0    0.30    2.80
  -9 -12   0   -1.50    3.20
   9  12   2   17.90    6.30
   9  12   2   19.40    4.60
   9  12   2   14.60    8.80
   9  12   2   17.30    4.20
  -9 -12  -2   15.60    4.00
  -9 -12  -2   18.10    4.90
   9  12   4   40.00    5.60
   9  12   4   24.80    4.30
  -9  12  -4   33.60    4.30
   9  12   4   26.50    6.10
   9 -12   4   27.40    3.90
   9  13  -3   14.20    3.70
  -9  13   3   18.80    3.40
  -9  13   3   14.30    3.90
   9  13  -3    9.80    4.80
  -9  13   3   16.00    4.20
   9 -13  -3   16.10    2.80
   9 -13  -3   16.50    2.60
  -9 -13   3   18.70    4.60
   9  13  -1   40.80    6.20
  -9  13   1   31.90    4.90
  -9  13   1   49.10    5.40
   9  13  -1   24.30    8.80
   9  13  -1   42.00    6.50
  -9 -13   1   40.10    5.40
  -9 -13   1   43.90    6.60
  -9 -13   1   23.50    7.00
   9 -13  -1   41.70    4.70
   9 -13  -1   39.10    5.00
   9  13   1   46.40    6.90
   9  13   1   33.80    8.30
  -9  13  -1   40.20    6.10
  -9  13  -1   37.90    6.50
   9  13   1   42.80    6.10
   9  13   1   39.20    7.10
   9 -13   1   45.10    5.00
  -9 -13  -1   51.39    7.00
  -9 -13  -1   37.90    5.40
   9  13   3   12.20    5.10
   9  13   3    8.40    3.50
   9  13   3   16.00    3.90
   9 -13   3   11.60    2.60
   9  14   0   38.80    5.50
  -9  14   0   43.60    5.00
   9  14   0   34.70    5.40
  -9 -14   0   39.00    4.90
   9 -14   0   35.70    4.60
 -10   0   6  405.36   28.40
 -10   0   4 1833.92  113.99
 -10   0   4 1671.03  115.59
  10   0  -4 1646.44  113.09
  10   0  -4 1561.64  114.59
 -10   0   2 1523.15  110.59
  10   0  -2 1863.51  110.49
 -10   0   2 1645.14  110.89
 -10   0   2 1625.84  111.89
  10   0  -2 1758.22  111.49
  10   0  -2 1369.36  110.69
 -10   0   0  535.15   38.20
  10   0   0  561.64   38.70
  10   0   0  547.15   38.10
  10   0   0  496.25   40.30
 -10   0   0  597.74   38.40
 -10   0   0  594.34   38.80
 -10   0   0  538.25   40.50
 -10   0   0  535.35   41.10
  10   0   2 1524.75  108.09
 -10   0  -2 1610.24  109.19
 -10   0  -2 1634.44  107.69
 -10   0  -4 1686.63  103.09
  10   0   4 1342.27  103.19
  10   0   4 1527.85  102.59
 -10   0  -4 1531.25  101.69
  10   0   4 1579.64  102.19
 -10   0  -4 1514.95  101.79
  10   0   4 1459.75  102.19
  10   0   4 1353.16  101.89
 -10   0  -6  329.27   24.70
  10   0   6  298.77   22.60
  10   0   6  306.57   23.10
 -10   0  -6  301.07   22.50
  10   0   6  333.37   22.50
 -10   0  -6  312.17   22.00
  10   0   6  310.97   22.70
 -10   1   7   32.30    6.70
  10   1  -7   38.80    4.20
  10   1  -7   50.69    6.10
 -10  -1   7   45.60    5.30
 -10  -1   7   29.40    7.00
  10  -1  -7   37.70    4.10
  10  -1  -7   37.40    6.80
  10   1  -5  290.57   22.20
 -10   1   5  346.97   23.10
  10  -1  -5  298.97   22.00
 -10  -1   5  335.67   23.10
 -10   1   3 1937.31  136.49
  10   1  -3 1938.21  135.89
 -10   1   3 2059.39  135.69
 -10  -1   3 1994.30  136.49
  10  -1  -3 1889.01  135.99
 -10  -1   3 1976.10  135.59
  10  -1  -3 2244.58  136.19
 -10  -1   3 2121.39  135.59
  10  -1  -3 1856.21  134.69
  10   1  -1 2727.03  179.78
 -10   1   1 2551.34  179.68
  10   1  -1 2505.45  180.58
 -10   1   1 2373.66  180.68
  10   1  -1 2916.11  179.78
 -10   1   1 2644.84  180.18
 -10   1   1 2883.01  179.88
 -10  -1   1 2792.82  179.88
  10  -1  -1 2566.24  180.58
 -10  -1   1 2673.63  179.68
  10  -1  -1 2749.32  180.08
 -10  -1   1 2771.42  180.08
  10  -1  -1 2498.25  179.68
 -10  -1   1 2653.03  180.28
 -10   1  -1 2088.79  165.08
  10   1   1 2615.54  164.58
 -10   1  -1 2603.04  164.18
  10   1   1 2345.17  164.58
  10   1   1 2201.98  165.88
 -10   1  -1 2556.04  165.48
  10  -1   1 2169.18  164.38
 -10  -1  -1 2757.82  164.68
 -10  -1  -1 2589.44  164.18
 -10  -1  -1 2622.54  165.58
  10  -1   1 2214.48  165.38
  10   1   3 1540.35  120.69
  10   1   3 1610.64  119.59
 -10   1  -3 1653.23  119.29
  10   1   3 1663.73  119.89
 -10   1  -3 1970.20  119.19
 -10   1  -3 1872.71  120.49
  10   1   3 1810.12  119.69
 -10  -1  -3 1941.91  120.79
  10  -1   3 1546.95  120.69
 -10  -1  -3 1918.11  119.19
  10  -1   3 1838.02  119.69
  10   1   5  267.27   21.20
  10   1   5  294.57   21.60
  10   1   5  244.38   21.40
 -10   1  -5  284.27   20.70
  10   1   5  288.77   20.80
 -10   1  -5  309.47   23.90
 -10   1  -5  268.97   20.00
  10  -1   5  277.77   21.50
  10  -1   5  268.27   21.30
  10  -1   5  290.77   20.70
 -10  -1  -5  282.07   20.70
 -10  -1  -5  299.27   25.10
 -10   1  -7   45.00    5.60
  10   1   7   33.30    5.10
  10   1   7   29.20    4.60
 -10   1  -7   27.50    4.30
  10  -1   7   28.50    4.90
 -10  -1  -7   34.30    4.30
  10  -1   7   35.90    4.70
  10  -1   7   34.10    6.10
 -10   2   6  251.87   18.10
  10   2  -6  280.77   18.90
  10  -2  -6  208.78   17.20
 -10  -2   6  251.07   18.10
  10  -2  -6  248.58   19.10
  10   2  -4  565.14   43.80
 -10   2   4  658.93   43.00
 -10  -2   4  633.54   42.90
  10  -2  -4  578.84   41.90
  10  -2  -4  726.43   43.70
  10  -2  -4  567.84   42.20
  10  -2  -4  561.24   44.30
 -10  -2   4  632.24   44.60
  10   2  -2  230.48   18.60
 -10   2   2  245.38   19.60
  10   2  -2  264.57   18.30
 -10   2   2  210.38   23.50
 -10   2   2  217.58   18.30
  10   2  -2  269.47   20.30
 -10  -2   2  246.58   18.90
  10  -2  -2  239.78   17.20
 -10  -2   2  271.57   22.20
  10  -2  -2  233.88   20.90
  10  -2  -2  236.88   19.20
 -10  -2   2  232.18   18.30
 -10  -2   2  247.78   19.60
 -10   2   0  661.53   45.20
 -10   2   0  629.84   43.70
  10   2   0  637.14   44.20
  10   2   0  644.54   46.80
 -10   2   0  700.63   43.70
 -10   2   0  575.34   46.00
 -10  -2   0  665.43   43.90
  10  -2   0  556.84   43.80
  10  -2   0  643.34   44.00
 -10  -2   0  644.24   43.70
 -10  -2   0  631.44   46.10
  10  -2   0  575.84   45.70
 -10  -2   0  656.03   44.10
  10   2   2  218.58   18.40
 -10   2  -2  236.08   16.80
 -10   2  -2  208.88   17.40
  10   2   2  209.98   18.50
  10   2   2  230.78   21.70
  10   2   2  198.08   21.10
 -10   2  -2  239.38   21.20
  10  -2   2  218.28   21.50
 -10  -2  -2  230.28   23.10
 -10  -2  -2  245.18   16.90
  10  -2   2  210.88   19.10
 -10  -2  -2  235.78   17.30
  10  -2   2  223.28   17.90
 -10  -2  -2  235.58   17.40
  10   2   4  477.75   39.70
  10   2   4  543.05   37.90
 -10   2  -4  583.64   39.40
  10   2   4  526.85   38.40
 -10   2  -4  514.35   37.00
  10   2   4  531.15   37.90
 -10   2  -4  524.05   37.50
  10   2   4  508.65   38.30
 -10   2  -4  622.84   37.80
  10  -2   4  526.15   38.30
 -10  -2  -4  505.95   37.40
  10  -2   4  498.65   38.20
  10  -2   4  544.15   37.90
  10  -2   4  514.85   37.90
 -10  -2  -4  604.44   37.40
  10  -2   4  479.75   39.50
 -10  -2  -4  619.94   40.70
  10   2   6  184.78   14.80
  10   2   6  196.08   14.90
  10   2   6  203.08   14.60
 -10   2  -6  200.48   16.90
 -10   2  -6  194.48   13.90
  10   2   6  185.38   14.60
 -10   2  -6  161.78   14.70
  10  -2   6  172.58   14.80
 -10  -2  -6  192.28   14.60
 -10  -2  -6  201.28   19.80
  10  -2   6  200.58   14.50
 -10  -2  -6  187.08   13.90
  10  -2   6  189.38   14.70
 -10   3   7  168.18   13.50
  10   3  -7  187.58   13.30
 -10  -3   7  180.08   12.80
  10  -3  -7  165.08   12.40
  10   3  -5  274.87   19.00
 -10   3   5  231.78   18.00
 -10  -3   5  248.18   18.10
  10  -3  -5  201.18   17.10
  10  -3  -5  213.38   16.70
  10  -3  -5  240.08   19.40
 -10  -3   5  280.87   24.90
 -10   3   3  257.97   19.30
  10   3  -3  228.88   19.10
  10   3  -3  266.57   18.20
  10  -3  -3  246.98   17.20
  10  -3  -3  240.68   20.30
  10  -3  -3  217.68   17.60
 -10  -3   3  242.78   21.70
 -10  -3   3  245.08   19.20
  10  -3  -3  248.38   20.80
 -10  -3   3  247.48   19.90
 -10   3   1  403.36   30.10
  10   3  -1  440.96   33.10
  10   3  -1  426.66   29.60
 -10   3   1  392.36   32.10
  10   3  -1  417.26   31.00
 -10   3   1  441.56   29.10
  10  -3  -1  390.56   28.50
  10  -3  -1  455.35   29.10
 -10  -3   1  418.96   29.00
 -10  -3   1  370.16   31.60
  10  -3  -1  420.66   29.80
 -10  -3   1  402.66   31.80
 -10  -3   1  360.16   29.70
 -10  -3   1  410.06   29.60
 -10   3  -1  336.07   28.80
  10   3   1  400.46   29.50
 -10   3  -1  375.16   31.20
  10   3   1  450.95   32.70
  10   3   1  401.76   29.90
 -10   3  -1  454.85   28.40
  10   3   1  354.46   31.10
 -10   3  -1  394.96   31.20
  10  -3   1  417.06   29.40
 -10  -3  -1  405.96   32.20
 -10  -3  -1  413.76   28.50
  10  -3   1  399.26   29.00
 -10  -3  -1  415.26   29.00
  10  -3   1  403.56   28.60
 -10  -3  -1  430.66   29.10
 -10   3  -3  221.48   17.30
  10   3   3  235.98   18.50
  10   3   3  198.08   20.80
  10   3   3  240.58   21.00
  10   3   3  219.68   18.80
  10   3   3  200.38   19.00
  10   3   3  224.58   18.20
 -10   3  -3  212.68   16.30
 -10   3  -3  212.28   20.70
  10  -3   3  214.88   17.60
 -10  -3  -3  248.68   17.30
 -10  -3  -3  237.48   16.80
 -10  -3  -3  235.18   22.70
  10  -3   3  218.28   18.20
 -10   3  -5  218.08   17.90
  10   3   5  184.28   15.40
  10   3   5  174.28   16.10
 -10   3  -5  175.28   15.00
  10   3   5  179.38   15.90
  10   3   5  199.88   15.70
 -10   3  -5  185.78   14.20
  10  -3   5  192.38   15.00
  10  -3   5  196.88   15.80
  10  -3   5  190.58   15.20
  10  -3   5  191.58   16.00
 -10  -3  -5  217.18   14.60
 -10  -3  -5  190.38   14.80
 -10  -3  -5  169.98   22.80
 -10   3  -7  142.09   11.20
  10   3   7  135.79   10.30
  10   3   7  131.39   10.40
  10   3   7  131.59   10.40
  10  -3   7  144.29   10.30
 -10   4   6  109.89   11.10
  10   4  -6  142.49   11.00
 -10   4   6  118.39   10.00
  10  -4  -6  100.69    8.80
 -10  -4   6  129.29    9.90
 -10   4   4  259.37   18.60
  10   4  -4  277.67   19.60
  10   4  -4  243.98   17.90
 -10  -4   4  247.48   20.90
  10  -4  -4  205.98   17.50
 -10  -4   4  249.18   18.70
  10  -4  -4  230.78   17.20
  10   4  -2  755.92   52.29
  10   4  -2  799.22   50.29
 -10   4   2  730.73   49.60
 -10   4   2  591.74   51.79
  10   4  -2  763.32   49.50
  10  -4  -2  705.53   49.99
 -10  -4   2  694.03   48.80
 -10  -4   2  699.33   49.70
 -10  -4   2  729.33   50.89
  10  -4  -2  641.84   48.50
  10  -4  -2  674.93   48.30
  10  -4  -2  801.32   48.80
 -10  -4   2  690.63   49.70
 -10  -4   2  661.33   49.70
 -10   4   0 1257.57   93.69
  10   4   0 1344.77   94.89
  10   4   0 1265.47   93.79
  10   4   0 1457.15   94.89
 -10   4   0 1532.25   92.39
 -10   4   0 1372.16   93.29
 -10  -4   0 1348.07   92.89
  10  -4   0 1268.87   92.39
 -10  -4   0 1344.57   93.79
 -10  -4   0 1373.16   92.49
 -10  -4   0 1363.06   92.89
  10  -4   0 1397.76   92.59
  10  -4   0 1390.16   92.99
  10   4   2  589.74   45.80
  10   4   2  643.64   47.30
  10   4   2  587.14   46.80
 -10   4  -2  649.43   46.60
 -10   4  -2  635.84   45.30
  10   4   2  651.63   45.40
 -10   4  -2  687.33   46.80
  10   4   2  612.94   45.60
 -10   4  -2  575.84   44.30
 -10  -4  -2  692.33   47.90
  10  -4   2  678.93   45.20
  10  -4   2  659.03   45.10
 -10  -4  -2  706.53   45.10
 -10  -4  -2  680.23   44.70
  10   4   4  221.68   17.20
  10   4   4  203.08   16.90
 -10   4  -4  196.88   15.30
 -10   4  -4  201.18   16.30
  10   4   4  224.98   19.20
 -10   4  -4  202.78   18.50
  10   4   4  181.48   18.90
  10   4   4  184.18   16.80
  10   4   4  194.68   16.60
 -10  -4  -4  223.08   15.60
  10  -4   4  213.18   16.30
  10  -4   4  217.58   16.20
 -10  -4  -4  229.48   24.20
  10  -4   4  181.58   17.10
 -10  -4  -4  229.08   16.20
 -10   4  -6   98.89    8.00
 -10   4  -6   94.39   10.70
  10   4   6  105.19    9.20
  10   4   6  107.29    9.20
  10   4   6  102.89    9.20
  10  -4   6   98.89    8.50
  10  -4   6   89.89    8.70
 -10  -4  -6  101.19    8.20
 -10  -4  -6   88.19    9.40
 -10   5   5  468.35   32.10
 -10   5   5  485.05   33.40
  10  -5  -5  400.76   31.70
  10  -5  -5  502.55   31.80
 -10  -5   5  470.75   32.30
 -10  -5   5  462.45   33.90
  10  -5  -5  434.56   31.40
 -10   5   3  518.05   36.20
  10   5  -3  575.54   36.90
 -10  -5   3  511.85   37.60
  10  -5  -3  480.45   37.90
  10  -5  -3  510.15   34.90
  10  -5  -3  490.75   35.20
 -10  -5   3  482.85   35.90
 -10  -5   3  466.25   36.90
 -10  -5   3  473.15   36.70
  10  -5  -3  575.94   35.40
  10   5  -1  316.27   25.80
  10   5  -1  276.37   23.30
 -10   5   1  262.77   25.40
 -10   5   1  298.57   22.30
  10  -5  -1  277.37   20.00
  10  -5  -1  301.27   20.80
 -10  -5   1  281.77   20.60
  10  -5  -1  264.77   20.50
 -10  -5   1  284.07   24.30
 -10  -5   1  283.67   22.10
  10  -5  -1  284.17   22.10
 -10  -5   1  280.77   21.40
  10   5   1  241.68   22.60
 -10   5  -1  300.97   22.70
  10   5   1  245.18   23.20
 -10   5  -1  268.17   23.40
 -10   5  -1  303.97   20.20
  10   5   1  304.17   21.60
  10   5   1  281.17   24.70
 -10  -5  -1  279.47   20.20
  10  -5   1  278.27   21.00
  10  -5   1  292.57   20.90
 -10  -5  -1  266.17   22.20
 -10  -5  -1  248.68   24.50
  10  -5   1  279.67   20.90
 -10  -5  -1  276.17   20.70
 -10   5  -3  499.95   34.70
  10   5   3  405.46   34.90
  10   5   3  466.25   33.60
  10   5   3  451.15   33.60
  10   5   3  452.95   34.90
 -10   5  -3  433.86   32.20
  10   5   3  434.56   33.10
 -10   5  -3  440.86   34.10
 -10  -5  -3  531.85   36.50
  10  -5   3  469.65   32.80
  10  -5   3  450.95   32.80
 -10  -5  -3  482.35   32.50
 -10  -5  -3  496.85   32.80
  10   5   5  383.16   28.30
 -10   5  -5  377.26   27.40
  10   5   5  393.06   28.50
 -10   5  -5  413.46   29.20
  10   5   5  385.86   28.50
 -10  -5  -5  360.16   27.90
  10  -5   5  430.66   28.10
  10  -5   5  397.26   28.00
 -10  -5  -5  419.36   27.70
 -10   6   6   72.19    7.70
  10   6  -6   65.99    7.40
  10  -6  -6   64.29    5.60
  10  -6  -6   64.09    5.60
 -10  -6   6   68.59    6.60
 -10   6   4  401.36   29.20
 -10   6   4  403.26   30.30
  10   6  -4  477.95   30.20
 -10  -6   4  390.26   29.40
  10  -6  -4  368.76   28.20
 -10  -6   4  432.46   31.00
  10   6  -2  224.88   21.60
 -10   6   2  211.78   16.90
  10   6  -2  199.38   18.00
 -10   6   2  200.08   18.30
 -10  -6   2  202.78   16.00
 -10  -6   2  199.48   16.90
 -10  -6   2  206.98   19.40
  10  -6  -2  224.38   19.10
  10  -6  -2  219.48   15.40
  10  -6  -2  195.88   15.30
  10  -6  -2  193.28   14.80
 -10  -6   2  198.28   18.50
  10   6   0  220.98   20.50
 -10   6   0  167.08   19.90
  10   6   0  170.38   18.40
  10   6   0  173.78   18.60
 -10   6   0  206.28   17.80
 -10  -6   0  210.98   18.20
  10  -6   0  220.28   17.20
 -10  -6   0  214.68   15.40
  10  -6   0  206.08   15.70
 -10  -6   0  207.08   16.00
  10  -6   0  205.88   15.00
 -10  -6   0  205.98   20.10
  10   6   2  195.18   15.80
 -10   6  -2  202.08   17.80
 -10   6  -2  184.38   17.80
  10   6   2  148.79   16.40
  10   6   2  160.08   18.30
  10   6   2  167.68   16.10
  10   6   2  207.38   18.20
 -10  -6  -2  207.38   21.30
 -10  -6  -2  186.08   14.50
  10  -6   2  179.98   14.90
 -10  -6  -2  199.68   14.80
  10  -6   2  204.98   15.90
  10  -6   2  179.78   15.00
 -10   6  -4  408.86   28.60
  10   6   4  317.27   27.90
  10   6   4  354.46   25.90
  10   6   4  326.07   26.00
 -10   6  -4  344.87   26.80
  10   6   4  329.37   27.70
  10   6   4  346.07   26.00
  10  -6   4  346.77   25.50
 -10  -6  -4  381.46   25.50
 -10  -6  -4  367.46   25.20
  10  -6   4  375.76   25.70
  10   6   6   53.79    6.00
  10   6   6   58.79    6.00
 -10   6  -6   45.40    7.30
  10   6   6   55.79    6.30
 -10  -6  -6   38.00    6.00
  10  -6   6   55.19    5.50
  10  -6   6   48.00    5.60
  10   7  -5  646.94   41.50
 -10   7   5  597.74   41.70
 -10  -7   5  607.64   41.70
  10  -7  -5  596.54   40.50
  10  -7  -5  534.85   40.30
 -10  -7   5  580.04   40.90
  10   7  -3  128.39   12.50
 -10   7   3  122.99   12.40
 -10   7   3  115.19   11.10
  10  -7  -3  113.49    9.80
 -10  -7   3  127.99   11.20
 -10  -7   3  102.99   12.50
  10  -7  -3  117.29    9.20
 -10  -7   3  113.59   13.90
  10  -7  -3  129.49    9.70
 -10   7   1  107.99   12.20
  10   7  -1  132.89   13.70
  10   7  -1  118.49   13.70
  10   7  -1  142.39   16.60
 -10   7   1  128.39   14.40
  10  -7  -1  121.09   10.50
 -10  -7   1  122.39   15.70
 -10  -7   1  122.49   15.20
 -10  -7   1  132.29   10.90
  10  -7  -1  136.09   10.60
 -10  -7   1  118.89   11.50
  10  -7  -1  108.99    9.90
  10  -7  -1  111.09   14.10
 -10   7  -1  105.59   13.40
  10   7   1  115.29   14.80
  10   7   1  144.19   13.20
  10   7   1  108.69   14.20
  10   7   1  132.09   12.40
 -10   7  -1  126.49   15.00
 -10  -7  -1  124.19   10.90
  10  -7   1  123.79   12.90
 -10  -7  -1  131.29   11.20
  10  -7   1  114.09   10.90
  10  -7   1  134.39   11.20
 -10  -7  -1  133.59   16.40
  10   7   3  100.99   11.40
  10   7   3   86.39   12.80
  10   7   3  110.69   10.90
 -10   7  -3  115.79   12.90
 -10   7  -3  121.69   13.50
  10   7   3  103.99   13.80
  10   7   3  106.89   10.80
 -10  -7  -3  120.99   10.10
  10  -7   3  111.99   10.20
  10  -7   3  111.49   10.20
 -10  -7  -3   98.99    9.60
 -10   7  -5  508.55   34.70
  10   7   5  481.65   34.50
  10   7   5  484.35   34.50
  10   7   5  497.65   34.30
  10  -7   5  508.25   34.10
 -10  -7  -5  522.85   34.00
 -10  -7  -5  423.66   34.20
  10  -7   5  509.45   34.10
 -10   8   4  165.48   14.20
 -10   8   4  200.78   15.10
 -10   8   4  196.08   15.30
  10   8  -4  200.88   15.40
 -10  -8   4  177.68   14.90
  10  -8  -4  180.68   13.20
 -10  -8   4  201.68   16.70
  10  -8  -4  165.88   13.70
  10  -8  -4  178.38   13.40
 -10   8   2   37.80    7.20
  10   8  -2   17.90   11.30
  10   8  -2   39.50    9.40
 -10   8   2   19.10    6.00
 -10   8   2   30.20    6.00
  10  -8  -2   30.40    5.30
 -10  -8   2   28.70    6.20
 -10  -8   2   25.90    6.80
  10  -8  -2   33.20    5.40
 -10  -8   2   29.70    4.80
  10  -8  -2   27.00    4.60
  10   8   0  209.18   17.80
  10   8   0  160.28   16.20
 -10   8   0  159.98   14.90
  10   8   0  164.98   15.10
  10   8   0  195.08   14.80
  10  -8   0  166.48   15.80
  10  -8   0  164.78   13.60
  10  -8   0  172.48   16.90
 -10  -8   0  185.58   18.00
 -10  -8   0  177.78   14.30
  10  -8   0  181.28   13.40
  10  -8   0  173.18   13.50
 -10  -8   0  171.78   13.70
  10   8   2   29.00    5.70
  10   8   2   19.40    5.90
 -10   8  -2   45.20    5.80
  10   8   2   17.20    7.70
  10   8   2   32.20    5.70
 -10   8  -2   41.20    6.00
  10   8   2   26.30    7.00
 -10  -8  -2   27.70    4.40
  10  -8   2   34.70    4.90
 -10  -8  -2   33.40    8.50
 -10  -8  -2   36.50    6.30
  10  -8   2   28.00    4.50
  10   8   4  147.49   13.50
  10   8   4  168.28   13.80
 -10   8  -4  166.98   14.90
  10   8   4  151.28   15.10
 -10   8  -4  171.48   15.10
  10   8   4  165.88   13.70
 -10  -8  -4  180.18   12.90
  10  -8   4  158.48   13.00
 -10  -8  -4  162.28   13.40
  10  -8   4  182.58   13.10
 -10   9   5    6.70    3.40
  10   9  -5   11.00    4.30
  10  -9  -5    4.60    2.10
 -10  -9   5   -4.20    4.80
 -10  -9   5   12.50    4.70
 -10   9   3    3.00    4.40
 -10   9   3   -0.20    4.30
  10   9  -3    3.00    5.30
 -10   9   3    3.70    5.00
 -10   9   3   -0.70    3.20
  10  -9  -3    2.70    3.20
  10  -9  -3    2.90    2.20
  10  -9  -3    3.90    3.40
 -10  -9   3    6.20    5.80
 -10  -9   3    7.50    4.90
 -10   9   1  110.79   10.50
  10   9  -1   89.49   13.00
  10   9  -1   94.99   11.20
  10   9  -1   99.99   14.50
 -10   9   1  105.39   13.70
 -10  -9   1   90.89   13.60
 -10  -9   1  111.59   10.40
 -10  -9   1   98.79    9.20
  10  -9  -1   93.39    9.00
  10  -9  -1   97.19    8.30
  10  -9  -1   86.59    9.50
  10   9   1   80.19   14.40
  10   9   1   98.99   10.30
  10   9   1   90.69   10.00
 -10   9  -1   86.89   10.50
  10   9   1  105.39   12.60
  10  -9   1   86.99    8.50
 -10  -9  -1  102.59    8.70
  10  -9   1   79.39    9.40
 -10  -9  -1   79.59   10.60
 -10  -9  -1  101.39    9.20
  10   9   3    3.00    4.40
 -10   9  -3    0.90    4.20
  10   9   3   -8.40    6.70
  10   9   3   -3.80    4.10
  10   9   3    8.10    5.10
 -10   9  -3    6.10    3.90
  10   9   3   -1.60    6.80
  10  -9   3    0.50    3.70
 -10  -9  -3    4.50    4.40
 -10  -9  -3    2.50    3.40
  10  -9   3    1.40    3.20
  10   9   5    4.70    3.80
 -10   9  -5   -6.20    5.30
  10   9   5    7.90    3.10
  10   9   5    6.70    3.50
 -10   9  -5    4.30    3.50
  10  -9   5    9.90    3.00
 -10  10   4    8.70    3.90
 -10  10   4   17.00    4.20
 -10  10   4   13.00    5.30
  10 -10  -4    7.60    2.20
 -10 -10   4    8.60    4.50
  10  10  -2   69.29   13.20
 -10  10   2   76.69    9.90
  10  10  -2   84.59    9.90
 -10  10   2   82.29    8.80
  10  10  -2   77.39   11.90
 -10  10   2   81.89    8.90
 -10 -10   2   98.19   11.90
 -10 -10   2   89.49    8.00
  10 -10  -2   71.49    8.20
  10 -10  -2   84.79    8.60
 -10 -10   2   77.59   10.40
  10 -10  -2   80.19    7.00
 -10  10   0    5.50    3.80
  10  10   0    1.50    4.80
  10  10   0   -3.50    8.30
  10  10   0   10.30    7.80
  10  10   0    7.10    4.90
 -10 -10   0    8.80    3.30
  10 -10   0   10.20    3.70
 -10 -10   0    7.70    4.70
 -10 -10   0    7.00    6.20
  10 -10   0    8.70    3.00
  10 -10   0    4.10    5.20
 -10  10  -2   83.79    8.90
  10  10   2   82.49    9.10
  10  10   2   65.09   10.00
 -10  10  -2   82.49    9.30
  10  10   2   70.69    8.70
  10 -10   2   80.39    7.70
 -10 -10  -2   83.79    7.50
 -10 -10  -2   68.99    8.00
  10  10   4    6.70    3.60
  10  10   4    3.60    5.10
 -10  10  -4   10.60    4.00
  10  10   4   11.10    3.50
  10 -10   4    9.90    2.60
 -10 -10  -4    4.60    4.10
 -10  11   3  102.39   10.00
 -10  11   3  110.89    9.40
  10 -11  -3  103.49    8.40
 -10 -11   3  124.79   11.30
 -10  11   1  301.57   22.70
  10  11  -1  347.97   22.90
 -10  11   1  332.37   22.80
  10  11  -1  303.57   24.40
  10  11  -1  297.07   23.00
 -10 -11   1  277.07   23.20
  10 -11  -1  322.47   22.10
  10 -11  -1  322.67   22.20
 -10 -11   1  331.67   22.40
  10 -11  -1  299.87   23.60
 -10 -11   1  329.37   24.40
  10  11   1  294.37   22.20
  10  11   1  295.47   23.20
 -10  11  -1  316.27   22.30
  10  11   1  292.57   22.20
 -10  11  -1  328.87   22.10
 -10 -11  -1  276.07   27.40
 -10 -11  -1  285.67   21.90
  10 -11   1  318.57   21.60
 -10 -11  -1  316.07   21.60
  10  11   3   85.39    8.60
 -10  11  -3  110.89    9.10
  10  11   3   98.39    8.80
  10  11   3   92.59    9.90
  10 -11   3   98.99    7.90
 -10 -11  -3   87.09    8.40
  10  12  -2   56.29    7.40
  10  12  -2   40.00    6.00
 -10  12   2   39.20    8.20
 -10  12   2   42.40    5.50
 -10 -12   2   49.40    8.60
  10 -12  -2   31.30    4.90
  10 -12  -2   35.60    4.10
 -10 -12   2   41.40    5.70
  10  12   0   38.70    6.50
 -10  12   0   41.90    6.60
  10  12   0   55.19    6.70
  10  12   0   23.90    7.30
 -10  12   0   39.40    5.50
 -10 -12   0   28.60    6.70
  10 -12   0   60.19    8.10
  10 -12   0   47.20    4.80
 -10 -12   0   41.60    5.40
 -10 -12   0   60.09    7.40
 -10  12  -2   38.50    5.90
  10  12   2   40.70    6.00
  10  12   2   25.90    6.20
  10  12   2   33.70    5.60
  10 -12   2   39.80    4.40
 -10 -12  -2   31.60    5.10
 -10  13   1  152.98   10.80
  10  13  -1  140.09   11.20
  10  13  -1  128.29   11.40
  10 -13  -1  142.69   10.50
 -10 -13   1  143.49   10.90
 -10 -13   1  152.18   13.10
  10  13   1  149.79   11.00
 -10  13  -1  146.39   10.70
 -10  13  -1  139.29   10.60
  10  13   1  126.99   11.70
  10  13   1  135.19   10.80
  10 -13   1  131.09   10.10
 -10 -13  -1  132.59   10.40
 -11   0   6    1.40    3.00
  11   0  -6   -2.20    2.70
  11   0  -6   -1.80    3.60
  11   0  -4    2.80    2.90
  11   0  -4    1.60    4.50
 -11   0   4    4.70    3.90
 -11   0   2    1.80    5.50
  11   0  -2    2.00    5.10
 -11   0   2    0.90    5.60
  11   0  -2    1.50    6.10
 -11   0   2    0.70    4.50
  11   0  -2    3.80    3.60
 -11   0   0   -3.80    5.20
 -11   0   0   -8.20    6.40
 -11   0   0    3.40    4.30
  11   0   0    0.80    5.30
 -11   0   0    0.00    3.00
  11   0   0   -1.60    4.20
 -11   0  -2   -4.10    4.90
  11   0   2   -1.80    5.10
 -11   0  -2   -1.70    3.60
 -11   0  -2   -3.00    2.80
  11   0   2   -6.60    4.00
 -11   0  -2    0.20    5.30
  11   0   4    1.80    4.30
  11   0   4   -1.50    4.50
  11   0   4   -0.80    3.50
 -11   0  -4   -2.90    3.70
 -11   0  -4    3.30    4.80
  11   0   4    4.40    6.80
  11   0   6   -0.30    3.00
  11   0   6   -1.60    3.70
 -11   0  -6   -1.30    2.60
  11   0   6    5.80    3.30
 -11   0  -6   10.30    4.90
 -11   1   5  107.19   10.40
  11   1  -5  121.89    9.50
  11   1  -5  124.49   11.60
 -11  -1   5  100.29   10.20
  11  -1  -5  130.89    9.50
  11  -1  -5  118.79   11.80
  11   1  -3  220.38   16.00
  11   1  -3  222.18   18.20
  11   1  -3  193.88   18.90
 -11   1   3  191.38   20.60
 -11   1   3  232.08   17.30
  11  -1  -3  203.18   19.50
  11  -1  -3  232.88   16.00
 -11  -1   3  194.58   19.30
  11  -1  -3  222.38   18.10
 -11  -1   3  223.88   17.30
  11   1  -1  177.88   17.40
 -11   1   1  178.48   16.70
  11   1  -1  191.88   15.00
 -11   1   1  200.08   19.60
 -11   1   1  197.78   15.60
 -11  -1   1  187.98   19.00
  11  -1  -1  196.88   16.00
 -11  -1   1  200.18   16.00
 -11  -1   1  177.18   17.20
 -11  -1   1  195.58   14.80
  11  -1  -1  187.08   14.80
  11  -1  -1  179.98   18.10
 -11   1  -1  209.88   19.50
 -11   1  -1  188.18   13.90
  11   1   1  149.88   17.40
 -11   1  -1  199.98   14.60
 -11   1  -1  188.18   17.70
  11   1   1  183.28   15.40
 -11   1  -1  158.18   14.70
  11   1   1  163.78   16.50
 -11  -1  -1  185.88   14.00
 -11  -1  -1  190.88   14.90
  11  -1   1  182.38   15.00
  11  -1   1  160.98   18.00
 -11  -1  -1  192.18   14.90
 -11  -1  -1  183.58   19.00
 -11   1  -3  215.58   15.40
 -11   1  -3  201.68   14.10
  11   1   3  168.88   14.80
 -11   1  -3  191.78   14.40
  11   1   3  173.38   15.60
  11   1   3  152.78   16.30
 -11   1  -3  198.58   18.00
  11   1   3  157.98   17.70
 -11  -1  -3  173.38   16.40
 -11  -1  -3  165.68   14.10
 -11  -1  -3  206.38   14.10
  11  -1   3  177.08   14.70
  11  -1   3  150.78   17.50
 -11  -1  -3  176.18   18.70
 -11   1  -5   87.59   12.50
 -11   1  -5   85.29    8.80
  11   1   5   74.09    9.40
  11   1   5   86.59   10.40
 -11   1  -5   87.59    7.60
  11   1   5   94.59    8.90
  11   1   5   90.59    8.70
 -11  -1  -5   85.49    7.50
  11  -1   5   78.09    9.60
  11  -1   5   89.69    8.60
 -11  -1  -5   85.19    8.80
  11  -1   5   86.69    9.00
 -11  -1  -5  102.89   13.30
  11   2  -6  171.98   13.10
  11   2  -6  198.88   14.30
 -11   2   6  196.98   13.50
 -11   2   6  175.38   14.40
  11  -2  -6  193.78   13.20
  11  -2  -6  158.58   15.30
 -11  -2   6  182.18   13.60
  11   2  -4  276.67   20.00
  11   2  -4  265.07   18.50
 -11   2   4  268.47   19.10
 -11  -2   4  257.27   19.10
 -11  -2   4  241.08   23.00
  11  -2  -4  240.78   20.30
  11  -2  -4  223.38   17.80
 -11   2   2 1537.25  100.79
  11   2  -2 1525.45  101.29
  11   2  -2 1368.26  101.89
 -11   2   2 1417.16  101.29
  11   2  -2 1471.85  100.19
  11  -2  -2 1408.86  101.19
 -11  -2   2 1473.85  100.69
  11  -2  -2 1594.14  100.19
  11  -2  -2 1506.65  101.09
 -11  -2   2 1486.55  101.49
 -11  -2   2 1471.25  100.79
  11   2   0 1585.34  108.49
 -11   2   0 1699.23  108.49
  11   2   0 1776.82  110.69
 -11   2   0 1600.24  108.99
  11   2   0 1470.05  109.49
 -11   2   0 1593.64  109.39
  11   2   0 1549.24  108.69
 -11  -2   0 1635.14  108.69
 -11  -2   0 1626.74  108.29
 -11  -2   0 1602.94  109.49
  11  -2   0 1627.74  108.49
  11  -2   0 1364.76  109.29
 -11  -2   0 1674.73  108.79
  11  -2   0 1576.54  109.09
  11  -2   0 1610.24  108.49
 -11   2  -2 1376.86   93.29
  11   2   2 1445.76   94.19
 -11   2  -2 1551.54   92.39
  11   2   2 1365.46   92.49
  11   2   2 1257.77   92.49
 -11   2  -2 1425.86   96.79
  11   2   2 1175.78   93.49
 -11   2  -2 1212.88   92.29
 -11  -2  -2 1394.56   92.69
  11  -2   2 1365.46   92.49
  11  -2   2 1153.78   93.49
 -11  -2  -2 1437.06   92.59
 -11  -2  -2 1428.36   92.19
 -11  -2  -2 1429.66   93.59
 -11   2  -4  204.18   16.00
  11   2   4  219.18   16.50
  11   2   4  187.48   17.40
  11   2   4  187.68   18.70
 -11   2  -4  193.28   15.20
  11   2   4  214.48   16.70
 -11   2  -4  228.88   18.30
 -11  -2  -4  241.98   15.60
  11  -2   4  219.08   16.10
 -11  -2  -4  216.28   21.20
  11  -2   4  207.48   16.90
 -11  -2  -4  208.88   16.00
  11  -2   4  180.48   18.50
  11   2   6  147.19   11.30
  11   2   6  148.69   11.30
 -11   2  -6  164.18   13.00
 -11   2  -6  127.39   10.80
  11   2   6  137.89   11.80
  11   2   6  157.88   12.00
  11  -2   6  168.98   11.30
 -11  -2  -6  127.79   10.80
  11  -2   6  142.09   13.40
  11   3  -5  269.07   18.40
 -11   3   5  244.68   17.50
  11   3  -5  231.08   17.00
 -11  -3   5  225.28   17.40
  11  -3  -5  203.58   20.60
  11  -3  -5  236.28   16.90
  11   3  -3  117.99   10.40
  11   3  -3  115.89   12.20
 -11   3   3  115.19   11.60
 -11  -3   3  116.69   14.40
  11  -3  -3  122.59   13.50
 -11  -3   3  124.89   21.50
 -11  -3   3  120.29   11.50
  11  -3  -3  141.09    9.90
  11  -3  -3  109.09   14.90
  11  -3  -3  111.09    9.50
 -11   3   1  405.96   29.60
 -11   3   1  368.96   31.20
  11   3  -1  402.56   28.90
  11   3  -1  402.56   30.30
 -11   3   1  429.36   29.00
 -11  -3   1  402.86   29.60
 -11  -3   1  421.06   28.50
  11  -3  -1  348.77   30.60
  11  -3  -1  426.06   28.50
  11  -3  -1  410.76   29.70
 -11  -3   1  402.56   30.50
 -11  -3   1  415.06   29.40
  11   3   1  346.97   29.70
 -11   3  -1  415.86   29.70
 -11   3  -1  397.86   30.10
 -11   3  -1  424.86   27.80
  11   3   1  416.66   31.10
  11   3   1  370.66   28.30
  11   3   1  385.46   28.40
 -11   3  -1  325.07   27.30
  11  -3   1  397.86   27.90
 -11  -3  -1  384.46   28.70
 -11  -3  -1  415.46   30.60
  11  -3   1  360.36   28.10
 -11  -3  -1  401.26   27.50
 -11  -3  -1  411.66   28.10
  11   3   3   98.59   11.20
  11   3   3  130.99   12.40
 -11   3  -3  115.89   11.00
  11   3   3   93.39   13.50
 -11   3  -3  112.59   13.20
 -11   3  -3  113.29   10.80
  11   3   3  102.39   11.10
 -11   3  -3   93.29    9.30
  11   3   3  101.79   11.20
  11   3   3  116.69   13.90
  11  -3   3  112.59   11.10
 -11  -3  -3  115.89    9.60
  11  -3   3   95.09   13.80
  11  -3   3  109.19   10.30
 -11  -3  -3  116.89   15.70
 -11  -3  -3  121.89   10.50
  11  -3   3  107.59   11.40
 -11   3  -5  195.88   16.00
  11   3   5  179.28   14.30
  11   3   5  171.78   14.30
 -11   3  -5  176.68   15.00
 -11   3  -5  185.08   13.30
  11   3   5  188.18   14.70
  11   3   5  179.88   14.10
  11  -3   5  189.98   14.00
  11  -3   5  157.08   14.90
 -11  -3  -5  175.98   14.00
 -11  -3  -5  214.88   19.50
  11  -3   5  172.38   14.80
 -11   4   6  144.19   11.50
  11   4  -6  146.49   11.50
 -11  -4   6  136.79   10.70
  11  -4  -6  130.29   10.10
  11   4  -4  115.69   12.20
 -11   4   4  122.49   11.10
 -11  -4   4  116.19   10.80
  11  -4  -4  116.39    9.50
  11  -4  -4  108.19   10.60
  11  -4  -4  118.89    9.00
 -11  -4   4  130.69   14.70
  11   4  -2 1040.80   68.39
  11   4  -2 1055.69   67.49
 -11   4   2  996.80   67.69
 -11  -4   2  917.11   68.19
 -11  -4   2 1002.80   68.39
 -11  -4   2  924.91   67.69
  11  -4  -2  955.90   68.39
  11  -4  -2 1089.19   67.19
 -11  -4   2  947.61   67.19
  11  -4  -2  919.51   66.69
  11   4   0 1880.71  132.29
 -11   4   0 2062.79  131.99
 -11   4   0 1926.81  132.59
  11   4   0 2091.19  132.39
 -11   4   0 1871.31  132.79
  11   4   0 1791.22  133.09
  11   4   0 2066.79  134.09
  11  -4   0 2009.00  132.09
 -11  -4   0 1949.41  132.39
  11  -4   0 1902.01  132.39
  11  -4   0 1962.40  132.09
 -11  -4   0 1962.70  131.99
 -11  -4   0 2010.40  133.09
 -11  -4   0 1851.11  132.49
 -11   4  -2  901.71   63.89
  11   4   2  828.42   63.59
 -11   4  -2 1033.10   62.99
 -11   4  -2  963.90   64.09
 -11   4  -2  815.12   62.59
  11   4   2  927.61   63.29
  11   4   2  831.02   64.29
  11   4   2  939.51   64.69
  11   4   2  855.51   63.19
 -11  -4  -2 1009.80   64.69
 -11  -4  -2  995.20   63.29
  11  -4   2  917.31   63.09
 -11  -4  -2  931.71   62.79
  11  -4   2  925.11   63.09
 -11   4  -4   91.19   13.00
  11   4   4  107.09   13.60
  11   4   4  102.19   10.50
  11   4   4  110.99   11.20
 -11   4  -4   99.39    8.70
  11   4   4   78.99   10.40
  11   4   4  110.69   11.00
  11  -4   4  103.99    9.90
  11  -4   4   85.69    9.60
 -11  -4  -4   89.59   17.30
  11  -4   4  114.99   11.80
 -11  -4  -4  101.79    9.30
 -11  -4  -4  117.79    8.90
 -11   4  -6  110.39    9.70
  11   4   6  101.29    8.60
  11   4   6   97.49    8.90
  11   4   6  109.29    8.70
 -11  -4  -6   96.99    8.30
  11  -4   6  114.69    8.50
 -11   5   5   79.59    7.80
  11   5  -5   86.49    8.90
 -11   5   5   80.29    8.50
  11  -5  -5   68.09    6.60
 -11  -5   5   81.79   13.50
 -11  -5   5   83.49    7.80
  11  -5  -5   89.29    6.80
  11   5  -3  228.08   18.10
 -11   5   3  224.08   16.90
  11  -5  -3  240.68   16.10
 -11  -5   3  207.08   17.50
 -11  -5   3  248.08   19.00
  11  -5  -3  181.18   16.40
  11  -5  -3  217.08   15.70
 -11   5   1   57.99    9.20
 -11   5   1   42.40    7.60
 -11   5   1   49.10    7.50
  11   5  -1   51.49   10.60
  11   5  -1   67.09   11.70
 -11  -5   1   72.09   12.10
 -11  -5   1   61.19    8.60
  11  -5  -1   62.09   10.90
  11  -5  -1   59.29    6.80
 -11  -5   1   51.09    9.00
 -11  -5   1   59.09    7.80
  11  -5  -1   54.39    6.70
 -11   5  -1   47.40    6.60
  11   5   1   80.59   12.30
 -11   5  -1   63.79    8.30
  11   5   1   52.59    6.90
 -11   5  -1   47.30    6.60
  11   5   1   60.59    8.70
  11   5   1   44.60    7.60
  11  -5   1   50.89    7.20
  11  -5   1   69.29   10.20
 -11  -5  -1   60.69    7.50
 -11  -5  -1   59.49    7.70
  11  -5   1   47.00    7.60
 -11  -5  -1   53.09    7.50
 -11  -5  -1   73.39   14.10
 -11   5  -3  209.48   17.50
  11   5   3  185.28   16.40
 -11   5  -3  190.38   18.90
  11   5   3  182.18   15.80
  11   5   3  218.38   18.10
  11   5   3  165.88   17.60
  11   5   3  193.28   16.00
 -11  -5  -3  181.18   20.70
  11  -5   3  199.08   15.40
  11  -5   3  197.48   15.20
 -11  -5  -3  216.18   14.90
 -11  -5  -3  207.78   15.30
 -11   5  -5   67.69    9.30
  11   5   5   62.69    7.70
  11   5   5   73.89    7.60
  11   5   5   66.79    7.30
 -11  -5  -5   63.59    6.50
  11  -5   5   71.69    7.10
  11  -5   5   75.19    6.80
 -11  -5  -5   60.89    7.60
 -11   6   4  245.38   19.00
  11   6  -4  268.57   19.20
 -11   6   4  245.58   18.10
 -11  -6   4  224.28   18.30
  11  -6  -4  260.17   17.60
  11  -6  -4  227.68   17.30
 -11  -6   4  255.77   20.10
  11   6  -2  458.15   33.20
 -11   6   2  474.95   33.40
 -11   6   2  460.95   32.40
 -11  -6   2  504.45   33.80
 -11  -6   2  443.76   32.00
  11  -6  -2  495.85   31.90
 -11  -6   2  427.86   33.50
  11  -6  -2  445.56   31.50
  11  -6  -2  409.46   32.10
 -11   6   0  138.89   12.60
  11   6   0  124.59   15.10
  11   6   0  121.89   13.80
  11   6   0  137.99   11.90
 -11   6   0  110.39   15.20
 -11  -6   0  108.99   17.20
  11  -6   0  126.49   14.00
 -11  -6   0  142.89   11.20
  11  -6   0  127.49   10.90
  11  -6   0  137.89   11.00
 -11  -6   0  108.59   14.70
 -11  -6   0  141.59   11.70
 -11   6  -2  436.56   31.40
  11   6   2  367.66   31.80
  11   6   2  394.76   30.90
 -11   6  -2  429.86   31.40
  11   6   2  432.66   30.90
  11   6   2  425.16   30.60
  11   6   2  404.36   32.00
 -11  -6  -2  457.85   32.70
  11  -6   2  422.86   30.20
 -11  -6  -2  455.65   30.50
 -11  -6  -2  456.75   30.00
  11  -6   2  443.86   30.30
 -11   6  -4  198.28   19.50
  11   6   4  185.48   17.80
  11   6   4  210.88   16.40
 -11   6  -4  210.28   17.40
  11   6   4  209.38   16.00
  11   6   4  197.98   17.70
  11   6   4  197.98   16.20
  11  -6   4  233.08   15.80
  11  -6   4  216.08   15.70
 -11  -6  -4  220.68   15.30
  11   7  -5   71.39    7.70
 -11   7   5   81.99    7.50
  11  -7  -5   60.69    6.00
 -11  -7   5   74.19    7.50
  11  -7  -5   71.09    6.00
 -11  -7   5   64.79   10.50
  11   7  -3   27.70    5.40
 -11   7   3   25.00    4.20
 -11   7   3   40.10    7.70
  11  -7  -3   30.10    4.40
 -11  -7   3   22.40    6.90
  11  -7  -3   30.50    4.80
  11  -7  -3   34.10    6.20
 -11  -7   3   36.50    6.20
 -11   7   1   78.19    9.40
  11   7  -1   96.69   13.60
 -11   7   1   81.39   13.00
 -11  -7   1   92.39    8.50
 -11  -7   1   95.99   12.40
 -11  -7   1   85.69    9.50
  11  -7  -1   75.09    8.00
  11  -7  -1   80.59    7.90
  11   7   1   70.79   10.90
 -11   7  -1   74.69    9.60
  11   7   1   60.99   11.00
  11   7   1   76.59    8.80
  11   7   1   60.79   10.20
 -11   7  -1   63.39    7.40
 -11  -7  -1   80.29    8.30
  11  -7   1   66.99    7.70
 -11  -7  -1   81.69    7.60
 -11  -7  -1   92.49   13.80
  11  -7   1   70.39    7.60
  11   7   3   18.10    5.40
 -11   7  -3   30.60    5.40
  11   7   3   32.20    5.30
  11   7   3   29.40    5.60
  11   7   3   14.80    7.90
  11   7   3   21.50    5.80
 -11   7  -3   30.80    5.30
  11  -7   3   34.70    4.60
 -11  -7  -3   27.80    5.00
  11  -7   3   29.20    4.60
 -11  -7  -3   24.20    3.80
  11   7   5   58.79    6.40
  11   7   5   63.49    6.20
 -11   7  -5   66.39    7.50
  11   7   5   63.99    6.70
  11  -7   5   63.59    6.00
 -11  -7  -5   50.39    6.10
  11  -7   5   50.89    5.80
 -11   8   4  486.65   32.20
  11   8  -4  442.76   32.00
 -11   8   4  449.46   31.90
  11  -8  -4  404.86   31.10
 -11  -8   4  458.45   32.10
 -11  -8   4  499.65   32.50
  11  -8  -4  447.66   31.20
  11   8  -2  135.29   13.60
 -11   8   2  144.89   12.10
 -11   8   2  157.78   13.00
  11  -8  -2  123.89   12.30
  11  -8  -2  134.09   10.50
 -11  -8   2  108.59   14.50
  11  -8  -2  135.09   10.90
 -11  -8   2  133.79   11.20
 -11  -8   2  166.38   14.50
  11   8   0  141.29   14.00
  11   8   0  135.19   14.90
 -11   8   0  164.88   13.00
  11   8   0  131.99   13.50
  11   8   0  146.99   15.10
 -11  -8   0  153.58   12.50
 -11  -8   0  143.39   16.20
 -11  -8   0  156.88   11.80
  11  -8   0  131.19   11.90
  11  -8   0  153.38   11.60
 -11   8  -2  115.49   13.50
  11   8   2  121.69   11.80
  11   8   2  109.39   13.40
  11   8   2  115.29   11.60
  11   8   2  132.19   11.60
 -11   8  -2  151.18   12.60
  11   8   2  118.09   13.30
 -11  -8  -2  130.89   10.20
 -11  -8  -2  103.19   18.30
  11  -8   2  131.09   10.60
  11  -8   2  127.59   10.60
 -11  -8  -2  133.29   10.90
 -11   8  -4  411.66   28.30
 -11   8  -4  428.56   28.80
  11   8   4  359.16   28.80
  11   8   4  399.26   28.00
  11   8   4  391.66   28.20
  11   8   4  365.86   28.00
  11  -8   4  418.96   27.80
  11  -8   4  409.36   27.80
 -11  -8  -4  410.56   27.70
 -11   9   3  215.98   15.90
 -11   9   3  231.48   16.30
  11   9  -3  206.38   17.00
 -11   9   3  218.48   16.70
  11  -9  -3  210.08   15.30
 -11  -9   3  241.48   17.50
  11  -9  -3  190.28   15.50
  11   9  -1   25.30    8.80
 -11   9   1   24.10    4.10
  11   9  -1   24.90    7.50
  11   9  -1   31.10    5.20
  11   9  -1   22.00    5.70
  11  -9  -1   30.20    4.30
 -11  -9   1   25.70    6.00
  11  -9  -1   28.50    4.60
 -11  -9   1   19.00    4.10
 -11   9  -1   29.30    4.40
  11   9   1   19.70    5.80
  11   9   1   16.20    7.20
  11   9   1   21.70    4.90
 -11  -9  -1   23.40    5.00
  11  -9   1   18.40    4.10
 -11  -9  -1   28.70    4.90
  11  -9   1   22.00    4.00
 -11  -9  -1   21.70    6.20
  11   9   3  193.78   14.40
 -11   9  -3  207.28   14.90
  11   9   3  170.98   15.50
  11   9   3  195.78   14.60
  11   9   3  164.58   14.60
 -11   9  -3  171.28   15.50
 -11  -9  -3  191.38   13.70
  11  -9   3  173.18   14.10
  11  -9   3  194.18   13.80
 -11  -9  -3  199.68   14.50
 -11  10   4   96.99    8.50
 -11  10   2   42.00    8.70
 -11  10   2   44.60    5.80
  11  10  -2   48.30    6.00
  11  10  -2   26.70    7.20
 -11  10   2   39.50    6.40
  11 -10  -2   43.70    4.60
 -11 -10   2   34.00    5.70
  11 -10  -2   38.50    5.10
 -11 -10   2   47.90    8.50
 -11  10   0   74.39    8.20
  11  10   0   76.39    7.70
  11  10   0   65.59    9.90
  11  10   0   63.29    8.80
  11 -10   0   59.39   10.70
 -11 -10   0   64.19    8.30
 -11 -10   0   76.49    6.90
 -11 -10   0   84.89   11.50
  11 -10   0   64.29    6.60
 -11  10  -2   43.00    6.50
  11  10   2   37.60    6.90
 -11  10  -2   39.30    6.40
  11  10   2   36.00    6.50
  11  10   2   40.60    6.10
  11 -10   2   39.10    4.80
 -11 -10  -2   42.00    5.10
 -11 -10  -2   33.20    6.40
  11  10   4   86.69    7.40
 -11  10  -4   94.69    8.40
  11 -10   4   90.59    7.10
 -11  11   3    5.20    2.80
  11  11  -3    1.80    2.80
 -11 -11   3    1.70    3.70
  11 -11  -3    6.40    2.20
 -11  11   1  209.88   15.20
  11  11  -1  211.68   15.30
  11  11  -1  178.38   16.20
 -11  11   1  229.48   15.30
  11  11  -1  181.68   17.10
 -11 -11   1  235.38   16.80
 -11 -11   1  193.88   15.00
  11 -11  -1  207.08   14.80
 -11  11  -1  216.28   15.00
  11  11   1  195.38   15.00
  11  11   1  196.48   16.10
 -11  11  -1  215.58   14.80
  11  11   1  191.98   15.20
  11 -11   1  199.98   14.40
 -11 -11  -1  187.48   14.40
  11  11   3    7.90    3.00
  11  11   3    7.50    5.10
 -11  11  -3    7.10    2.80
  11 -11   3    8.70    2.80
  11  12   0   -5.00    4.30
 -11  12   0    6.10    2.40
  11  12   0    5.80    3.10
 -11  12   0   12.90    2.90
  11  12   0   -4.30    5.40
 -11 -12   0    8.10    3.10
 -11 -12   0    6.90    5.70
  11 -12   0   10.80    2.50
 -12   0   6  401.76   26.30
 -12   0   6  380.96   26.80
  12   0  -6  368.86   26.80
  12   0  -6  378.06   26.20
 -12   0   4  741.73   50.79
  12   0  -4  727.63   51.39
  12   0  -4  750.02   50.49
 -12   0   2   37.80    5.80
 -12   0   2   38.00    6.40
  12   0  -2   49.30    6.10
  12   0  -2   60.39    9.60
 -12   0   0   15.00    4.60
 -12   0   0   10.70    5.90
  12   0   0    8.10    3.80
  12   0   0   17.50    5.80
 -12   0   0   -0.70    5.50
 -12   0   0   10.40    5.00
  12   0   2   49.00    7.00
 -12   0  -2   41.70    6.20
 -12   0  -2   68.19   11.30
  12   0   2   40.60    6.70
 -12   0  -2   40.90    7.20
  12   0   4  548.85   42.40
  12   0   4  597.64   41.80
 -12   0  -4  559.74   40.90
 -12   0  -4  592.74   41.40
 -12   0  -4  661.63   42.50
  12   0   4  633.24   41.50
  12   0   6  303.97   22.50
 -12   0  -6  345.77   23.40
  12   0   6  328.57   22.50
 -12   1   5  271.37   19.00
  12   1  -5  275.97   19.80
  12   1  -5  253.27   18.70
  12  -1  -5  265.67   18.60
 -12  -1   5  277.27   19.10
  12  -1  -5  247.98   19.80
  12   1  -3   25.60    4.40
 -12   1   3   17.90    6.50
 -12   1   3   17.10    4.20
  12   1  -3   16.80    4.90
 -12  -1   3   20.40    6.40
 -12  -1   3   25.80    4.90
  12  -1  -3   17.40    5.90
  12  -1  -3   22.50    3.70
 -12   1   1   12.40    4.90
  12   1  -1    7.60    3.90
 -12   1   1   11.20    4.60
 -12   1   1   18.90    6.70
  12   1  -1    9.40    5.20
  12  -1  -1   12.80    5.60
  12  -1  -1   11.00    3.70
 -12  -1   1   13.70    5.00
 -12  -1   1   16.10    5.10
 -12  -1   1   24.00    6.80
 -12   1  -1    0.40    6.00
 -12   1  -1   11.20    4.80
 -12   1  -1   19.10    5.90
  12   1   1   10.00    5.30
 -12   1  -1   16.30    4.30
  12   1   1    8.00    4.00
 -12   1  -1   20.40    6.80
  12  -1   1   15.60    3.70
 -12  -1  -1   18.40    3.80
 -12  -1  -1   15.00    5.00
  12  -1   1    9.40    5.10
 -12  -1  -1    8.00    6.30
  12   1   3   19.30    4.50
 -12   1  -3   24.20    5.10
  12   1   3   15.60    4.80
 -12   1  -3   20.10    4.70
  12   1   3   31.30    5.50
 -12  -1  -3   11.90    3.60
 -12  -1  -3   19.40    4.70
  12  -1   3   23.20    5.60
  12  -1   3   22.20    6.00
 -12  -1  -3   24.60    5.30
  12  -1   3   18.60    4.00
 -12   1  -5  200.58   15.10
  12   1   5  192.98   16.40
 -12   1  -5  215.08   17.00
  12   1   5  209.98   15.70
  12   1   5  228.38   15.60
  12  -1   5  225.58   15.70
 -12  -1  -5  212.18   15.20
 -12  -1  -5  184.48   16.00
 -12  -1  -5  239.48   17.70
  12  -1   5  213.58   15.80
  12   2  -4  141.29   10.80
  12   2  -4  137.89   12.50
 -12   2   4  127.89   11.50
  12  -2  -4  135.09   10.50
 -12  -2   4  113.89   15.60
 -12  -2   4  151.68   11.50
  12  -2  -4  130.99   13.00
 -12   2   2  304.67   22.20
 -12   2   2  310.97   24.00
  12   2  -2  291.37   22.70
  12   2  -2  304.47   21.40
  12  -2  -2  302.87   21.20
 -12  -2   2  322.27   23.80
 -12  -2   2  292.37   22.40
  12  -2  -2  251.97   23.10
  12   2   0   38.70    9.40
 -12   2   0   35.80    5.80
  12   2   0   41.50    6.70
 -12   2   0   35.30    5.90
  12   2   0   39.20    5.60
 -12   2   0   54.59    9.70
 -12  -2   0   38.60    6.50
 -12  -2   0   33.60    6.20
  12  -2   0   30.40    6.80
 -12  -2   0   34.90    7.70
 -12  -2   0   49.90    7.70
  12  -2   0   48.10    6.50
 -12   2  -2  253.47   21.80
 -12   2  -2  238.48   18.90
 -12   2  -2  277.67   21.50
  12   2   2  254.07   20.00
  12   2   2  264.47   19.80
  12   2   2  250.27   21.30
  12  -2   2  230.58   21.70
 -12  -2  -2  295.27   21.70
  12  -2   2  281.37   19.50
 -12  -2  -2  290.97   19.20
 -12   2  -4  128.39   12.70
  12   2   4  111.29   11.50
 -12   2  -4  114.19    9.30
  12   2   4  114.59   10.40
  12   2   4   93.19   12.20
  12   2   4  113.79   12.50
  12   2   4  118.59   10.20
 -12   2  -4  106.59   11.50
  12  -2   4  109.49    9.90
 -12  -2  -4  145.29   14.20
 -12  -2  -4  111.79   10.20
 -12  -2  -4  130.09    9.50
  12  -2   4  118.59   10.70
  12   3  -5    7.90    3.50
 -12   3   5    4.30    3.40
 -12   3   5    6.90    2.90
  12  -3  -5    6.60    2.50
 -12  -3   5    6.40    3.10
 -12   3   3  154.68   13.10
  12   3  -3  131.99   13.80
  12   3  -3  152.28   12.10
  12  -3  -3  138.29   11.50
 -12  -3   3  147.99   12.90
  12  -3  -3  147.39   15.70
 -12  -3   3  171.98   16.00
 -12   3   1  162.98   15.30
 -12   3   1  150.78   12.90
  12   3  -1  128.19   13.60
  12   3  -1  168.78   12.70
  12   3  -1  133.79   12.50
 -12  -3   1  118.19   14.80
  12  -3  -1  153.68   12.20
  12  -3  -1  141.89   11.50
 -12  -3   1  144.59   11.90
  12  -3  -1  127.69   14.60
 -12  -3   1  166.08   14.80
 -12   3  -1  149.69   14.00
  12   3   1  141.99   12.40
 -12   3  -1  123.29   14.40
  12   3   1  128.89   12.50
  12   3   1  123.09   13.50
 -12  -3  -1  151.08   11.30
  12  -3   1  128.99   14.70
 -12  -3  -1  145.99   15.20
 -12  -3  -1  150.38   12.10
  12  -3   1  137.09   12.20
  12  -3   1  125.19   11.20
  12   3   3  121.79   11.50
  12   3   3  119.29   11.50
 -12   3  -3  125.99   13.50
  12   3   3  111.89   13.80
  12   3   3  113.09   14.90
 -12   3  -3  119.89   10.20
  12   3   3  126.29   11.70
 -12  -3  -3  147.59   15.80
  12  -3   3  136.09   11.70
 -12  -3  -3  110.79   10.60
  12  -3   3  117.29   13.80
 -12  -3  -3  144.69   10.10
  12  -3   3  120.69   10.80
 -12   3  -5   12.70    4.10
 -12   3  -5    7.00    3.40
  12   3   5    3.30    2.80
  12   3   5    7.60    4.20
  12   3   5   -3.40    4.20
  12   3   5    9.30    4.50
  12  -3   5    2.30    2.20
 -12  -3  -5    7.10    5.60
 -12  -3  -5    3.90    2.40
 -12   4   4   85.39    8.30
  12   4  -4   84.79    9.50
 -12   4   4   83.19    8.90
 -12  -4   4   73.49   11.90
  12  -4  -4   85.69    7.20
 -12  -4   4   90.79    8.60
  12   4  -2  137.69   13.20
 -12   4   2  146.99   12.10
  12  -4  -2  135.89   10.80
 -12  -4   2  145.39   14.40
 -12  -4   2  116.79   13.80
 -12   4   0  602.14   42.90
  12   4   0  540.15   42.80
  12   4   0  617.54   42.10
  12   4   0  641.24   44.00
 -12   4   0  605.34   42.30
 -12  -4   0  588.34   41.70
  12  -4   0  597.44   41.80
 -12  -4   0  618.84   42.40
 -12  -4   0  619.94   43.10
  12  -4   0  616.54   41.80
 -12   4  -2  107.99   14.30
  12   4   2  123.79   12.90
  12   4   2  119.29   11.60
 -12   4  -2  139.29   13.20
  12   4   2  117.39   12.90
  12   4   2  110.39   13.60
 -12  -4  -2  127.19   15.10
  12  -4   2  124.69   11.40
 -12  -4  -2  127.59   10.80
 -12  -4  -2  119.29    9.90
  12  -4   2  115.29   10.20
  12  -4   2   94.39   15.80
  12   4   4   69.49    7.70
  12   4   4   63.39    8.80
 -12   4  -4   69.59    9.70
  12   4   4   58.99    9.60
  12   4   4   66.59    8.10
  12  -4   4   81.69    8.60
 -12  -4  -4   64.49    7.40
 -12  -4  -4   72.69   13.30
  12  -4   4   67.59    7.00
 -12  -4  -4   73.19    6.60
 -12   5   5   53.39    6.30
  12   5  -5   49.99    6.80
 -12  -5   5   47.90    6.10
  12  -5  -5   47.40    4.60
 -12   5   3  156.08   13.00
  12   5  -3  141.69   13.00
 -12   5   3  146.89   12.00
  12  -5  -3  150.58   11.10
 -12  -5   3  163.18   14.70
  12  -5  -3  117.89   11.60
 -12  -5   3  144.29   12.80
 -12   5   1  120.49   15.90
  12   5  -1  140.39   14.00
  12   5  -1  160.58   12.90
 -12   5   1  150.98   19.20
 -12   5   1  160.08   13.10
  12  -5  -1  151.38   11.80
  12  -5  -1  149.49   12.00
 -12  -5   1  154.78   14.90
 -12  -5   1  137.39   14.10
 -12  -5   1  157.48   11.90
  12   5   1  129.49   14.90
  12   5   1  129.69   13.70
 -12   5  -1  144.79   14.30
 -12   5  -1  146.69   13.90
  12   5   1  144.99   12.60
 -12  -5  -1  146.89   15.30
  12  -5   1  141.09   11.50
 -12  -5  -1  153.18   11.60
  12  -5   1  134.59   12.10
 -12  -5  -1  161.18   12.60
  12   5   3  108.89   12.30
  12   5   3  121.19   13.10
 -12   5  -3  129.09   14.40
  12   5   3  121.39   11.30
  12   5   3  123.49   11.30
 -12   5  -3  132.19   13.00
  12  -5   3  131.29   10.80
 -12  -5  -3  125.29   15.40
  12  -5   3  130.29   10.60
 -12  -5  -3  144.39   10.20
  12   5   5   42.90    6.00
  12   5   5   47.90    5.40
  12   5   5   34.30    5.00
 -12   5  -5   34.80    6.50
 -12  -5  -5   33.20    4.50
  12  -5   5   43.00    4.60
  12   6  -4  193.88   15.00
 -12   6   4  173.28   18.00
 -12   6   4  187.48   13.90
 -12   6   4  202.88   14.60
  12  -6  -4  173.48   14.00
  12  -6  -4  199.38   13.50
 -12  -6   4  176.78   14.50
 -12  -6   4  184.18   15.80
  12   6  -2  583.74   40.70
 -12   6   2  578.64   40.50
 -12   6   2  582.34   39.80
  12  -6  -2  593.24   39.50
 -12  -6   2  530.65   39.60
 -12   6   0   95.49   13.40
  12   6   0   96.19   12.20
  12   6   0  111.19   10.80
  12   6   0  113.49   13.60
 -12   6   0  120.99   11.40
 -12  -6   0  120.49   14.00
 -12  -6   0  100.69   10.60
  12  -6   0  111.19    9.70
 -12  -6   0  113.59    9.50
  12  -6   0  113.79    9.60
  12   6   2  522.15   38.60
  12   6   2  527.85   37.90
 -12   6  -2  566.04   38.40
  12   6   2  527.25   38.20
  12   6   2  573.94   39.40
 -12   6  -2  525.05   38.50
  12   6   2  483.35   39.00
  12  -6   2  534.35   37.70
  12  -6   2  564.14   37.70
 -12  -6  -2  566.24   39.20
 -12  -6  -2  558.34   37.50
 -12  -6  -2  575.64   38.00
  12   6   4  169.68   12.60
 -12   6  -4  152.48   13.50
  12   6   4  156.98   13.00
  12   6   4  155.38   12.70
  12  -6   4  170.38   12.20
 -12  -6  -4  137.59   12.60
  12  -6   4  185.58   12.40
 -12  -6  -4  177.48   12.10
  12   7  -3   83.39    9.20
 -12   7   3   81.69    7.80
 -12   7   3   73.89    8.30
 -12  -7   3   94.39   10.70
  12  -7  -3   74.39    6.70
  12  -7  -3   59.89    7.60
 -12   7   1  140.89   12.30
  12   7  -1  125.39   13.50
  12   7  -1  167.88   12.20
  12  -7  -1  152.28   11.40
 -12  -7   1  138.49   14.10
 -12  -7   1  137.69   13.60
  12  -7  -1  148.19   11.40
 -12  -7   1  144.99   11.40
  12   7   1  138.09   12.00
  12   7   1  139.09   13.80
 -12   7  -1  138.69   12.50
 -12   7  -1  107.99   14.10
  12   7   1  130.59   20.00
  12   7   1  117.19   13.30
  12   7   1  146.39   11.80
 -12  -7  -1  141.49   11.80
  12  -7   1  140.69   11.00
 -12  -7  -1  144.19   14.80
  12  -7   1  142.19   11.10
 -12  -7  -1  145.09   10.80
  12   7   3   71.79    9.60
  12   7   3   68.09    7.50
  12   7   3   77.19    9.80
 -12   7  -3   75.49    9.10
  12   7   3   68.19    7.60
  12   7   3   62.49    8.60
 -12   7  -3   71.59    9.30
 -12  -7  -3   75.09    7.80
 -12  -7  -3   80.39   12.20
  12  -7   3   76.19    7.00
  12  -7   3   77.29    7.00
 -12  -7  -3   73.79    6.60
  12   8  -4  279.47   21.20
 -12   8   4  310.37   21.20
  12  -8  -4  282.37   20.50
 -12  -8   4  318.97   21.70
 -12   8   2   85.39    8.40
 -12   8   2  105.89   10.60
  12   8  -2   88.39   10.00
 -12  -8   2   96.89   10.90
  12  -8  -2   93.39    7.70
  12  -8  -2   86.89    7.80
  12   8   0   51.59    6.80
  12   8   0   45.50    8.70
  12   8   0   47.20    8.40
 -12   8   0   54.59    7.30
  12   8   0   48.20    8.40
 -12  -8   0   50.29    6.50
 -12  -8   0   46.50    5.80
  12  -8   0   52.79    5.80
  12  -8   0   48.30    5.80
 -12  -8   0   59.69    7.90
 -12   8  -2   81.99   11.60
 -12   8  -2   91.09    8.90
  12   8   2   97.19   10.50
  12   8   2   69.29    8.50
  12   8   2   89.19    9.40
  12   8   2   89.29    8.10
  12   8   2   71.09   10.00
  12  -8   2   82.79    7.70
 -12  -8  -2   84.69   14.00
 -12  -8  -2   80.69    8.50
  12  -8   2   94.19    7.60
 -12  -8  -2   83.69    7.20
  12   8   4  255.77   18.50
 -12   8  -4  248.08   18.90
 -12   8  -4  265.87   18.70
  12   8   4  261.77   18.20
  12   8   4  231.28   18.30
  12  -8   4  260.67   18.10
  12  -8   4  283.57   18.10
  12   9  -3   13.80    3.10
 -12   9   3   10.80    4.30
 -12   9   3   15.20    3.30
  12   9  -3   13.00    4.70
  12  -9  -3   11.40    2.60
  12  -9  -3   12.50    3.50
 -12  -9   3   12.80    4.00
  12   9  -1   19.80    5.00
  12   9  -1   18.90    3.60
 -12   9   1   14.50    3.20
 -12  -9   1   11.80    4.30
  12  -9  -1   18.60    3.70
 -12  -9   1   20.90    3.70
  12  -9  -1   19.40    3.30
  12   9   1   14.10    6.30
  12   9   1   14.80    6.10
 -12   9  -1   23.10    3.60
  12   9   1   18.30    3.70
  12   9   1   16.30    5.50
  12  -9   1   15.80    3.80
 -12  -9  -1   21.90    5.60
 -12  -9  -1   11.40    5.20
  12  -9   1   20.30    3.50
 -12  -9  -1   19.40    3.40
  12   9   3    9.90    3.10
 -12   9  -3   15.20    3.50
  12   9   3    3.90    5.30
  12   9   3   14.60    4.10
 -12  -9  -3    9.60    3.00
  12  -9   3   12.10    2.90
 -12  10   2  109.09    8.80
 -12  10   2  101.49    8.60
  12  10  -2  114.09    8.70
  12 -10  -2  106.99    8.20
 -12 -10   2  110.99   10.50
 -12  10   0   -3.90    2.40
 -12  10   0   -0.30    2.40
  12  10   0   -0.10    3.10
  12  10   0    2.50    5.00
 -12 -10   0    0.40    3.00
  12 -10   0    1.50    2.40
 -12 -10   0   -2.70    4.60
  12  10   2  100.59    9.70
 -12  10  -2  102.29    8.40
  12  10   2   89.29    9.00
  12  10   2   91.09    8.10
 -12  10  -2  102.49   11.90
 -12 -10  -2   95.49    7.80
  12 -10   2  103.59    7.70
 -12  11   1   37.10    5.40
  12  11  -1   25.70    4.30
 -12  11   1   27.30    3.90
  12 -11  -1   20.40    3.30
  12  11   1   25.80    3.60
 -12  11  -1   22.10    3.20
  12  11   1   22.80    5.00
 -12  11  -1   22.10    4.30
  12 -11   1   23.10    3.30
  13   0  -4   -0.70    3.00
 -13   0   4   -3.90    2.70
  13   0  -4   -2.60    4.00
 -13   0   2    1.00    3.90
  13   0  -2   -0.10    4.30
 -13   0   2    4.90    4.60
  13   0  -2    4.00    3.40
 -13   0   0   -2.70    5.30
 -13   0   0    0.30    4.10
  13   0   0   -0.10    3.50
  13   0   0   -5.80    5.00
 -13   0  -2   -0.10    3.70
 -13   0  -2    0.20    5.90
  13   0   2    2.00    4.20
  13   0   4   -0.40    2.60
  13   0   4   -0.70    3.00
 -13   0  -4    1.60    3.50
 -13   0  -4    2.20    2.60
  13   1  -5   24.80    4.90
  13   1  -5   14.30    3.70
 -13   1   5   14.40    2.90
 -13   1   5   10.20    3.20
  13  -1  -5   17.40    3.10
 -13  -1   5   24.80    4.40
  13   1  -3   41.30    5.70
 -13   1   3   49.40    6.70
  13   1  -3   40.10    7.80
 -13  -1   3   38.30    6.90
  13  -1  -3   36.00    6.10
 -13  -1   3   33.50    6.00
  13  -1  -3   38.60    5.30
 -13   1   1   10.40    5.10
  13   1  -1    5.30    4.90
 -13   1   1    8.80    4.50
  13   1  -1   15.70    4.30
  13  -1  -1    7.40    3.70
 -13  -1   1   16.60    4.80
 -13  -1   1    9.10    4.90
  13  -1  -1   12.30    5.60
 -13   1  -1   10.70    6.30
 -13   1  -1    8.90    4.20
  13   1   1    8.40    4.10
  13   1   1    8.70    4.80
  13  -1   1    5.40    5.10
 -13  -1  -1    5.40    4.30
  13  -1   1    7.00    3.80
 -13  -1  -1   15.00    3.90
 -13  -1  -1    9.20    6.20
  13   1   3   31.20    5.90
 -13   1  -3   32.60    4.70
  13   1   3   29.00    5.00
 -13   1  -3   37.60    5.10
  13   1   3   34.00    4.60
  13  -1   3   35.00    6.30
  13  -1   3   31.00    5.50
 -13  -1  -3   25.20    5.50
 -13  -1  -3   37.10    5.20
  13  -1   3   35.20    5.50
  13   1   5   11.80    3.20
 -13   1  -5   17.70    3.70
  13   1   5   12.10    2.80
  13  -1   5   15.40    2.80
  13  -1   5   16.00    3.70
  13   2  -4   93.79    9.40
  13   2  -4   89.89    8.70
 -13   2   4  100.49    8.20
  13  -2  -4  101.99   12.80
 -13  -2   4  103.29    8.80
  13  -2  -4   97.99    7.90
  13   2  -2   19.20    4.20
 -13   2   2   16.50    3.90
 -13   2   2    8.60    5.20
  13   2  -2   14.70    4.70
 -13  -2   2   18.50    5.20
 -13  -2   2   14.70    4.80
  13  -2  -2   19.70    5.40
  13  -2  -2   15.20    3.60
  13   2   0  143.89   12.60
 -13   2   0  143.69   15.00
 -13   2   0  153.78   13.50
  13   2   0  139.79   13.80
  13  -2   0  157.88   11.90
 -13  -2   0  146.89   14.50
 -13  -2   0  151.58   11.80
  13  -2   0  126.29   14.30
  13   2   2   12.50    4.80
  13   2   2   22.00    4.30
 -13   2  -2   14.60    4.20
  13  -2   2   13.00    3.60
 -13  -2  -2   17.60    3.60
 -13  -2  -2   14.10    4.50
 -13  -2  -2   13.40    4.50
 -13   2  -4   94.99    9.30
 -13   2  -4  101.59    9.00
  13   2   4   82.09    7.80
  13   2   4   76.29    8.80
  13   2   4   77.19    7.60
 -13  -2  -4   94.09   10.40
  13  -2   4   90.69    7.40
  13  -2   4   87.09    8.10
 -13  -2  -4   69.19    7.00
  13   3  -3   46.60    7.30
  13   3  -3   48.30    7.80
  13   3  -3   48.50    8.50
 -13   3   3   51.29    6.60
  13  -3  -3   48.50    5.50
 -13  -3   3   61.19    7.70
 -13  -3   3   63.69   10.20
  13   3  -1   88.99    9.20
  13   3  -1   72.79    9.60
 -13   3   1   70.59    8.90
  13   3  -1   62.19    9.80
 -13   3   1   76.59   11.50
  13  -3  -1   66.39    7.30
 -13  -3   1   62.49   11.50
  13  -3  -1   73.09   12.00
  13   3   1   50.09    8.20
  13   3   1   47.70    8.80
 -13   3  -1   48.70    6.60
  13   3   1   59.19    9.60
 -13   3  -1   64.89   10.80
 -13  -3  -1   66.69    6.50
 -13  -3  -1   61.39   10.90
  13  -3   1   60.69    6.70
  13  -3   1   52.09   10.80
  13   3   3   46.10    6.50
  13   3   3   40.60    6.30
  13   3   3   54.99    7.20
  13   3   3   38.60    8.10
 -13   3  -3   48.10    8.70
  13  -3   3   47.60    5.80
 -13  -3  -3   42.00    5.90
 -13  -3  -3   53.29    5.30
  13  -3   3   37.50    7.00
 -13  -3  -3   41.50    7.00
 -13   4   4  147.09   11.90
  13   4  -4  166.98   12.70
  13   4  -4  160.38   12.80
 -13   4   4  152.88   12.40
  13  -4  -4  155.08   11.50
 -13  -4   4  165.98   12.40
 -13  -4   4  165.78   19.50
 -13   4   2   63.79    8.80
 -13   4   2   67.39    7.70
  13   4  -2   80.09    8.00
  13   4  -2   67.19    9.20
  13  -4  -2   66.79    6.60
 -13  -4   2   66.19   10.60
  13  -4  -2   52.99    7.50
  13   4   0   23.70    5.50
 -13   4   0   24.60    4.80
 -13   4   0   27.00    4.50
  13   4   0   23.50    5.10
 -13  -4   0   20.50    3.80
 -13  -4   0   18.30    5.00
  13  -4   0   16.30    3.50
  13  -4   0   19.70    5.20
 -13  -4   0   22.60    8.50
 -13   4  -2   50.49   10.00
  13   4   2   58.29    7.90
  13   4   2   55.19    9.30
 -13   4  -2   66.59    9.50
  13   4   2   54.29    7.20
 -13  -4  -2   64.89    6.10
  13  -4   2   57.19    6.50
  13  -4   2   64.69    8.00
  13   4   4  117.49   11.00
  13   4   4  134.09   10.50
 -13   4  -4  137.79   11.30
 -13  -4  -4  126.19   13.30
  13  -4   4  143.29   10.20
  13   5  -3   72.49    7.60
 -13   5   3   82.19    7.40
 -13   5   3   72.69    8.10
  13   5  -3   77.29    8.70
 -13  -5   3   71.39    9.40
 -13  -5   3   67.19   10.40
  13  -5  -3   79.79    6.50
  13  -5  -3   73.59    7.00
  13   5  -1  110.59   11.90
  13   5  -1  121.79   10.60
 -13   5   1  121.09   10.50
  13  -5  -1  116.69    9.80
 -13  -5   1  136.49   12.60
  13  -5  -1  113.99    9.60
  13   5   1   99.79   11.40
 -13   5  -1  120.39   11.60
  13   5   1  105.99   10.20
 -13   5  -1  120.39   10.90
 -13  -5  -1  103.79   10.40
 -13  -5  -1  113.89   12.70
  13  -5   1  116.39    9.80
  13  -5   1  107.99    9.10
 -13  -5  -1  107.39    9.00
 -13   5  -3   60.59    8.60
  13   5   3   63.89    7.10
  13   5   3   48.90    8.00
  13   5   3   54.39    6.60
 -13  -5  -3   51.99    7.10
 -13  -5  -3   69.79    5.80
 -13  -5  -3   69.99   10.90
  13  -5   3   62.19    6.00
 -13   6   4   42.60    5.20
  13   6  -4   36.50    6.00
  13   6  -4   36.90    5.20
  13  -6  -4   28.10    3.80
  13   6  -2   25.20    4.20
 -13   6   2   29.20    5.30
  13   6  -2   16.80    4.30
 -13   6   2   24.60    7.50
 -13  -6   2   22.30    4.60
  13  -6  -2   23.90    3.80
  13  -6  -2   24.90    4.10
  13   6   0   94.79    8.90
  13   6   0   84.59   10.00
 -13   6   0  103.69    9.20
 -13  -6   0  103.59   11.40
  13  -6   0   88.39    8.30
  13  -6   0   90.69    8.20
 -13  -6   0   93.99    8.20
 -13  -6   0  107.79   11.10
  13   6   2   21.00    4.00
  13   6   2   18.30    4.50
 -13   6  -2   23.80    4.10
 -13   6  -2   20.60    4.40
  13   6   2   13.30    3.60
 -13  -6  -2   18.40    5.10
  13  -6   2   27.50    4.50
 -13  -6  -2   23.50    3.40
  13  -6   2   31.40    5.20
  13   6   4   20.60    3.60
 -13   6  -4   30.00    5.60
  13  -6   4   21.10    3.50
 -13   7   3   58.39    7.50
  13   7  -3   66.29    6.10
  13   7  -3   63.89    7.70
 -13   7   3   62.69    6.30
 -13   7   3   64.69    6.60
  13  -7  -3   62.89    5.60
  13  -7  -3   61.99    5.60
 -13  -7   3   57.29    8.70
  13   7  -1   70.39    8.40
  13   7  -1   77.09    7.20
  13   7  -1   60.79    8.60
 -13   7   1   77.39    7.40
  13  -7  -1   72.29    6.60
  13  -7  -1   66.29    6.50
 -13  -7   1   79.19    9.60
 -13  -7   1   73.19    7.40
  13   7   1   58.89    8.60
 -13   7  -1   77.89    7.90
  13   7   1   68.89    7.50
  13   7   1   67.59    7.20
 -13  -7  -1   74.49    6.50
 -13  -7  -1   75.39   10.10
  13  -7   1   80.99    6.80
  13  -7   1   59.59    6.40
 -13  -7  -1   67.59    8.90
 -13   7  -3   39.80    8.00
  13   7   3   64.39    5.90
 -13   7  -3   53.29    8.00
  13   7   3   50.79    5.70
  13  -7   3   64.69    5.40
 -13  -7  -3   55.19    5.20
  13  -7   3   52.19    5.90
  13   8  -2   58.29    7.20
 -13   8   2   63.29    6.10
  13   8  -2   53.79    5.90
  13  -8  -2   66.39    5.60
 -13  -8   2   54.49    8.50
  13  -8  -2   48.70    5.10
 -13   8   0   26.60    3.60
  13   8   0   27.40    4.10
  13   8   0   34.00    6.90
 -13  -8   0   17.70    3.70
 -13  -8   0   43.90    8.20
  13  -8   0   25.10    3.70
  13   8   2   43.90    7.80
  13   8   2   58.29    6.80
 -13   8  -2   44.90    6.40
  13   8   2   43.70    5.60
  13  -8   2   57.69    5.30
  13  -8   2   54.39    5.20
 -13  -8  -2   65.99   11.00
 -13  -8  -2   50.89    5.00
 -13   9   1   74.09    6.70
 -13   9   1   81.39    7.00
  13   9  -1   60.69   10.50
  13   9  -1   78.69    6.70
  13  -9  -1   78.49    6.50
 -13  -9   1   94.99    9.00
 -13   9  -1   68.19    6.50
  13   9   1   78.29    6.60
 -13   9  -1   70.19    6.70
 -13  -9  -1   83.69   10.20
 -13  -9  -1   70.89    6.40
  13  -9   1   79.89    6.30
  14   0  -4  105.99   11.30
 -14   0   4  123.29    9.10
  14   0  -4  122.49    9.10
  14   0  -2  277.57   22.10
 -14   0   2  291.27   22.30
 -14   0   2  313.37   21.70
  14   0  -2  315.07   21.20
 -14   0   0   44.90    8.90
 -14   0   0   40.20    6.20
  14   0   0   41.80    8.20
  14   0   0   49.10    6.20
  14   0   2  280.07   19.80
  14   0   2  285.97   20.10
 -14   0  -2  307.57   20.90
  14   0   2  240.68   20.60
 -14   0  -4  111.19    8.70
  14   0   4   92.99    7.70
  14   0   4   93.19    7.90
 -14   1   3    4.90    3.10
  14   1  -3    1.00    3.50
  14   1  -3    1.40    3.30
  14  -1  -3    2.00    2.90
  14  -1  -3    2.70    4.60
 -14  -1   3    7.50    3.10
 -14   1   1   39.80    6.80
  14   1  -1   22.60    4.80
  14   1  -1   39.40    5.60
 -14  -1   1   44.40    8.80
  14  -1  -1   30.00    5.00
 -14  -1   1   21.70    5.00
  14  -1  -1   31.70    5.60
  14   1   1   29.30    4.30
  14   1   1   31.30    6.90
 -14   1  -1   21.40    4.30
  14  -1   1   30.90    5.10
  14  -1   1   27.10    5.10
 -14  -1  -1   23.40    4.30
 -14   1  -3    0.50    2.90
  14   1   3    0.10    3.00
  14   1   3    1.30    3.00
  14   1   3    3.50    2.70
 -14  -1  -3    3.20    3.20
 -14  -1  -3    3.90    3.10
  14  -1   3    3.60    2.70
  14  -1   3   -2.60    3.10
 -14   2   2   49.50    6.40
 -14   2   2   38.60    8.20
  14   2  -2   58.89    7.00
  14   2  -2   46.90    7.60
  14  -2  -2   47.80    9.40
  14  -2  -2   50.99    5.60
 -14  -2   2   70.29    9.00
 -14  -2   2   56.19    7.80
  14   2   0  199.88   14.90
 -14   2   0  216.38   16.40
 -14   2   0  203.18   15.70
  14   2   0  176.28   15.60
  14  -2   0  197.98   14.60
 -14  -2   0  230.18   16.30
  14  -2   0  173.78   16.20
  14   2   2   42.50    6.30
  14   2   2   47.60    5.70
 -14   2  -2   51.29    8.10
  14   2   2   37.30    7.00
 -14  -2  -2   47.60    8.40
  14  -2   2   37.20    7.70
  14  -2   2   45.40    5.40
  14  -2   2   53.29    6.10
 -14   3   3  173.78   13.90
  14   3  -3  178.78   14.20
 -14   3   3  192.48   13.40
 -14  -3   3  174.38   14.00
 -14  -3   3  189.68   15.00
  14  -3  -3  185.88   13.20
  14   3  -1   14.20    3.80
 -14   3   1   24.00    3.90
 -14   3   1   17.50    5.00
  14  -3  -1   26.00    4.30
 -14  -3   1   18.60    4.20
 -14   3  -1   23.20    4.80
  14   3   1   21.20    4.60
 -14   3  -1   21.60    4.00
 -14  -3  -1   26.20    4.10
 -14  -3  -1   18.20    4.00
  14  -3   1   19.60    3.30
  14   3   3  155.88   11.80
 -14   3  -3  170.18   12.50
  14   3   3  145.79   12.50
  14  -3   3  165.58   11.50
 -14  -3  -3  130.49   11.30
 -14  -3  -3  169.08   13.00
 -14   4   2   13.30    2.70
  14   4  -2   12.70    3.90
  14  -4  -2   16.40    2.70
 -14  -4   2   13.40    4.30
  14   4   0    8.10    3.70
  14   4   0    9.30    5.40
 -14   4   0    8.30    4.00
 -14   4   0    8.40    3.20
 -14  -4   0   14.50    3.90
  14  -4   0    6.70    2.70
 -14   4  -2   12.80    3.40
  14   4   2    9.30    3.50
 -14   4  -2   26.80    6.40
  14   4   2   15.20    3.50
 -14  -4  -2   16.80    3.40
  14  -4   2   18.80    2.90
 -14  -4  -2   20.90    4.10
  14   5  -3  137.09   11.60
 -14   5   3  141.49   10.80
  14  -5  -3  156.48   10.50
  14   5  -1  117.99   11.10
 -14   5   1  133.69   10.30
  14   5  -1  119.89   10.60
  14  -5  -1  131.49    9.80
 -14  -5   1  138.79   11.90
 -14   5  -1  120.19   11.30
 -14   5  -1  123.99   10.60
  14   5   1  121.19    9.90
  14   5   1  112.09   10.20
  14   5   1  110.89   10.60
  14  -5   1  119.49    9.30
 -14  -5  -1  131.49   11.30
 -14  -5  -1  116.09    9.30
  14   5   3  125.69    9.90
  14  -5   3  136.69    9.70
  14   6  -2  123.99    9.60
  14   6  -2  108.39   10.30
 -14   6   2  110.69    9.20
 -14  -6   2  125.19   10.80
  14  -6  -2  116.09    8.70
  14   6   0   99.89    9.90
  14   6   0   97.59    9.10
 -14   6   0  110.29    9.30
  14   6   0  115.79    9.20
 -14  -6   0  126.29   10.60
  14  -6   0  111.99    8.50
 -14   6  -2  110.89    9.20
  14   6   2   99.59    8.60
  14   6   2   95.49    8.00
  14   6   2   83.69    8.80
  14  -6   2  104.79    7.70
 -14  -6  -2   83.29    8.00
 -14  -6  -2  112.89   10.30
  14   7  -1  266.97   21.60
 -14   7   1  314.77   21.20
  14   7  -1  297.47   21.20
 -14  -7   1  345.07   21.90
  14  -7  -1  294.27   21.00
  14   7   1  226.78   21.00
 -14   7  -1  307.97   19.30
  14   7   1  260.27   19.10
  14   7   1  261.37   19.70
  14  -7   1  281.67   18.90
 -14  -7  -1  289.27   19.90
  15   0  -2    7.60    4.00
 -15   0   2    6.10    3.20
  15   0  -2    0.40    3.10
  15   0   0    0.40    3.60
  15   0   0    1.70    2.90
 -15   0   0    0.60    3.20
  15   0   2    1.50    3.20
 -15   0  -2   -0.60    2.90
  15   0   2    3.20    2.50
  15   0   2    0.80    2.60
  15   1  -1   33.60    6.50
  15   1  -1   38.50    5.50
 -15   1   1   54.39    9.00
 -15   1   1   35.10    6.50
  15  -1  -1   30.30    7.20
  15  -1  -1   37.60    4.70
 -15  -1   1   33.00    4.50
  15   1   1   29.50    6.10
  15   1   1   31.50    4.40
 -15   1  -1   33.80    6.60
  15   1   1   33.10    4.40
  15  -1   1   27.10    4.20
 -15  -1  -1   42.60    6.70
  15  -1   1   28.30    4.80
  15  -1   1   27.00    4.70
 -15   2   2   74.49    6.70
  15  -2  -2   72.39    6.20
  15   2   0    3.10    3.30
 -15   2   0    6.30    3.20
 -15   2   0    0.90    3.70
 -15  -2   0    1.20    3.10
  15  -2   0    5.20    2.70
  15   2   2   67.99    6.10
  15  -2   2   76.49    7.40
  15  -2   2   74.09    6.00
  15   3  -1    6.60    3.10
 -15   3   1    2.80    2.60
  15  -3  -1    4.70    2.50
 -15  -3   1    9.30    3.40
  15   3   1    0.00    2.00
 -15   3  -1    4.90    3.10
  15   3   1    1.80    3.10
 -15   3  -1   -5.80    5.10
  15  -3   1    3.50    2.50
 -15  -3  -1    6.20    3.20
  15  -3   1    5.30    3.90
 -15   4   0   -0.70    2.70
  15   4   0    1.60    2.80
  15   4   0   -2.40    3.10
  15  -4   0    0.10    2.20
 -15  -4   0   -2.30    3.00
_computing_structure_solution     'SHELXT 2014/4 (Sheldrick, 2014)'
;
_shelx_hkl_checksum     31904
_shelx_res_file
;
TITL UMD418O_a.res in Aba2
CELL 1.54178 12.4859 14.3697 7.732 90 90 90
ZERR 4 0.0017 0.0019 0.001 0 0 0
LATT -5
SYMM -X,-Y,+Z
SYMM 0.5+X,0.5-Y,+Z
SYMM 0.5-X,0.5+Y,+Z
SFAC C H N O
UNIT 56 80 8 12
EQIV $1 -0.5+X,1-Y,-0.5+Z
EQIV $2 -0.5+X,0.5-Y,+Z
DFIX 0.87 0.005 N1 H1
DFIX 0.86 0.005 O2 H2
L.S. 10
PLAN  20
SIZE 0.1 0.1 0.5
TEMP -153
HTAB N1 O1_$2
HTAB O2 O1
HTAB C7 O2_$1
HTAB 3
CONF
BOND $H
CONF
LIST 4
MORE -1
fmap 2
acta 136
REM <olex2.extras>
REM <HklSrc "%.\\UMD418O_a.hkl">
REM </olex2.extras>
WGHT    0.045300    0.338300
FVAR       1.04635
O1    4    0.477233    0.336197    0.492029    11.00000    0.02049    0.02504 =
         0.04047   -0.00275   -0.00039   -0.00074
O2    4    0.500000    0.500000    0.688886    10.50000    0.05533    0.03182 =
         0.03240    0.00000    0.00000   -0.01472
N1    3    0.168832    0.249487    0.444613    11.00000    0.02061    0.02058 =
         0.02340    0.00078    0.00040   -0.00138
C3    1    0.353082    0.222321    0.396182    11.00000    0.02402    0.02151 =
         0.02458    0.00115    0.00139    0.00351
AFIX  43
H3    2    0.408297    0.184078    0.350416    11.00000   -1.20000
AFIX   0
C2    1    0.248765    0.193426    0.385336    11.00000    0.02678    0.01933 =
         0.02050    0.00224   -0.00141    0.00095
C4    1    0.380068    0.308638    0.474838    11.00000    0.02287    0.02084 =
         0.02415    0.00381   -0.00105    0.00026
C7    1    0.093670    0.390658    0.569003    11.00000    0.02447    0.02425 =
         0.03085   -0.00406   -0.00077    0.00251
AFIX 137
H7A   2    0.062981    0.420974    0.466855    11.00000   -1.50000
H7B   2    0.115815    0.438111    0.652719    11.00000   -1.50000
H7C   2    0.039869    0.349950    0.621847    11.00000   -1.50000
AFIX   0
C6    1    0.189001    0.333991    0.516384    11.00000    0.02438    0.01956 =
         0.02131    0.00187   -0.00120    0.00090
C1    1    0.215756    0.101147    0.312548    11.00000    0.03088    0.02162 =
         0.02842   -0.00121   -0.00075   -0.00047
AFIX 137
H1A   2    0.173597    0.067151    0.398792    11.00000   -1.50000
H1B   2    0.279700    0.064995    0.282751    11.00000   -1.50000
H1C   2    0.172380    0.110937    0.208495    11.00000   -1.50000
AFIX   0
C5    1    0.292373    0.363951    0.533892    11.00000    0.02549    0.01742 =
         0.02580    0.00040   -0.00060   -0.00043
AFIX  43
H5    2    0.306088    0.422563    0.586235    11.00000   -1.20000
AFIX   0
H2    2    0.495634    0.452416    0.621399    11.00000   -1.50000
H1    2    0.104272    0.226492    0.443611    11.00000   -1.20000
HKLF 4
REM  UMD418O_a.res in Aba2
REM R1 =  0.0304 for    1352 Fo > 4sig(Fo)  and  0.0306 for all    1366 data
REM     95 parameters refined using      3 restraints
END
WGHT      0.0454      0.3306
REM Instructions for potential hydrogen bonds
EQIV $3 -x+1, -y+1/2, z-1/2
HTAB C3 O1_$3
EQIV $4 x, y-1/2, z-1/2
HTAB C3 O2_$4
EQIV $5 x+1/2, -y+1/2, z
HTAB C3 N1_$5
HTAB C7 O2_$1
HTAB C7 O1_$2
EQIV $6 -x+1/2, y, z+1/2
HTAB C7 O1_$6
HTAB C1 O1_$2
HTAB C1 O2_$2
HTAB C1 O2_$4
HTAB C5 O2
HTAB O2 O1
HTAB N1 O1_$2
REM Highest difference peak  0.149,  deepest hole -0.185,  1-sigma level  0.039
Q1    1   0.5012  0.2954  0.5798  11.00000  0.05    0.15
Q2    1   0.4785  0.3038  0.3883  11.00000  0.05    0.15
Q3    1   0.5321  0.3678  0.4001  11.00000  0.05    0.14
Q4    1   0.0117  0.3333  0.5229  11.00000  0.05    0.14
Q5    1   0.0108  0.2570  0.3535  11.00000  0.05    0.14
Q6    1   0.3635  0.2783  0.3860  11.00000  0.05    0.13
Q7    1   0.3292  0.3374  0.4955  11.00000  0.05    0.11
Q8    1   0.2375  0.3419  0.6010  11.00000  0.05    0.11
Q9    1   0.0000  0.5000  0.5009  10.50000  0.05    0.10
Q10   1   0.3074  0.1946  0.4586  11.00000  0.05    0.09
Q11   1   0.4754  0.3825  0.5750  11.00000  0.05    0.09
Q12   1   0.1427  0.3622  0.5450  11.00000  0.05    0.09
Q13   1   0.3637  0.2513  0.4722  11.00000  0.05    0.09
Q14   1   0.3639  0.2311  0.2839  11.00000  0.05    0.09
Q15   1   0.1771  0.3023  0.4260  11.00000  0.05    0.09
Q16   1  -0.0028  0.4433  0.4400  11.00000  0.05    0.08
Q17   1   0.3093  0.4119  0.6249  11.00000  0.05    0.08
Q18   1   0.3003  0.2270  0.3172  11.00000  0.05    0.08
Q19   1   0.2429  0.3518  0.4672  11.00000  0.05    0.08
Q20   1   0.0162  0.2738  0.5578  11.00000  0.05    0.08
;
_shelx_res_checksum     13718
_shelxl_version_number     2014/6
_iucr_refine_instructions_details
;
TITL UMD418O_a.res in Aba2
CELL 1.54178 12.4859 14.3697 7.732 90 90 90
ZERR 4 0.0017 0.0019 0.001 0 0 0
LATT -5
SYMM -X,-Y,+Z
SYMM 0.5+X,0.5-Y,+Z
SYMM 0.5-X,0.5+Y,+Z
SFAC C H N O
UNIT 56 80 8 12
EQIV $1 -0.5+X,1-Y,-0.5+Z
EQIV $2 -0.5+X,0.5-Y,+Z
DFIX 0.87 0.005 N1 H1
DFIX 0.86 0.005 O2 H2
L.S. 10
PLAN  20
SIZE 0.1 0.1 0.5
TEMP -153
HTAB N1 O1_$2
HTAB O2 O1
HTAB C7 O2_$1
HTAB 3
CONF
BOND $H
CONF
LIST 4
MORE -1
fmap 2
acta 136
REM <olex2.extras>
REM <HklSrc "%.\\UMD418O_a.hkl">
REM </olex2.extras>
WGHT    0.045300    0.338300
FVAR       1.04635
O1    4    0.477233    0.336197    0.492029    11.00000    0.02049    0.02504 =
         0.04047   -0.00275   -0.00039   -0.00074
O2    4    0.500000    0.500000    0.688886    10.50000    0.05533    0.03182 =
         0.03240    0.00000    0.00000   -0.01472
N1    3    0.168832    0.249487    0.444613    11.00000    0.02061    0.02058 =
         0.02340    0.00078    0.00040   -0.00138
C3    1    0.353082    0.222321    0.396182    11.00000    0.02402    0.02151 =
         0.02458    0.00115    0.00139    0.00351
AFIX  43
H3    2    0.408297    0.184078    0.350416    11.00000   -1.20000
AFIX   0
C2    1    0.248765    0.193426    0.385336    11.00000    0.02678    0.01933 =
         0.02050    0.00224   -0.00141    0.00095
C4    1    0.380068    0.308638    0.474838    11.00000    0.02287    0.02084 =
         0.02415    0.00381   -0.00105    0.00026
C7    1    0.093670    0.390658    0.569003    11.00000    0.02447    0.02425 =
         0.03085   -0.00406   -0.00077    0.00251
AFIX 137
H7A   2    0.062981    0.420974    0.466855    11.00000   -1.50000
H7B   2    0.115815    0.438111    0.652719    11.00000   -1.50000
H7C   2    0.039869    0.349950    0.621847    11.00000   -1.50000
AFIX   0
C6    1    0.189001    0.333991    0.516384    11.00000    0.02438    0.01956 =
         0.02131    0.00187   -0.00120    0.00090
C1    1    0.215756    0.101147    0.312548    11.00000    0.03088    0.02162 =
         0.02842   -0.00121   -0.00075   -0.00047
AFIX 137
H1A   2    0.173597    0.067151    0.398792    11.00000   -1.50000
H1B   2    0.279700    0.064995    0.282751    11.00000   -1.50000
H1C   2    0.172380    0.110937    0.208495    11.00000   -1.50000
AFIX   0
C5    1    0.292373    0.363951    0.533892    11.00000    0.02549    0.01742 =
         0.02580    0.00040   -0.00060   -0.00043
AFIX  43
H5    2    0.306088    0.422563    0.586235    11.00000   -1.20000
AFIX   0
H2    2    0.495634    0.452416    0.621399    11.00000   -1.50000
H1    2    0.104272    0.226492    0.443611    11.00000   -1.20000
HKLF 4
REM  UMD418O_a.res in Aba2
REM R1 =  0.0304 for    1352 Fo > 4sig(Fo)  and  0.0306 for all    1366 data
REM     95 parameters refined using      3 restraints
END
WGHT      0.0454      0.3306
REM Instructions for potential hydrogen bonds
EQIV $3 -x+1, -y+1/2, z-1/2
HTAB C3 O1_$3
EQIV $4 x, y-1/2, z-1/2
HTAB C3 O2_$4
EQIV $5 x+1/2, -y+1/2, z
HTAB C3 N1_$5
HTAB C7 O2_$1
HTAB C7 O1_$2
EQIV $6 -x+1/2, y, z+1/2
HTAB C7 O1_$6
HTAB C1 O1_$2
HTAB C1 O2_$2
HTAB C1 O2_$4
HTAB C5 O2
HTAB O2 O1
HTAB N1 O1_$2
REM Highest difference peak  0.149,  deepest hole -0.185,  1-sigma level  0.039
Q1    1   0.5012  0.2954  0.5798  11.00000  0.05    0.15
Q2    1   0.4785  0.3038  0.3883  11.00000  0.05    0.15
Q3    1   0.5321  0.3678  0.4001  11.00000  0.05    0.14
Q4    1   0.0117  0.3333  0.5229  11.00000  0.05    0.14
Q5    1   0.0108  0.2570  0.3535  11.00000  0.05    0.14
Q6    1   0.3635  0.2783  0.3860  11.00000  0.05    0.13
Q7    1   0.3292  0.3374  0.4955  11.00000  0.05    0.11
Q8    1   0.2375  0.3419  0.6010  11.00000  0.05    0.11
Q9    1   0.0000  0.5000  0.5009  10.50000  0.05    0.10
Q10   1   0.3074  0.1946  0.4586  11.00000  0.05    0.09
Q11   1   0.4754  0.3825  0.5750  11.00000  0.05    0.09
Q12   1   0.1427  0.3622  0.5450  11.00000  0.05    0.09
Q13   1   0.3637  0.2513  0.4722  11.00000  0.05    0.09
Q14   1   0.3639  0.2311  0.2839  11.00000  0.05    0.09
Q15   1   0.1771  0.3023  0.4260  11.00000  0.05    0.09
Q16   1  -0.0028  0.4433  0.4400  11.00000  0.05    0.08
Q17   1   0.3093  0.4119  0.6249  11.00000  0.05    0.08
Q18   1   0.3003  0.2270  0.3172  11.00000  0.05    0.08
Q19   1   0.2429  0.3518  0.4672  11.00000  0.05    0.08
Q20   1   0.0162  0.2738  0.5578  11.00000  0.05    0.08
REM The information below was added by Olex2.
REM
REM R1 = 0.0304 for 1352 Fo > 4sig(Fo) and 0.0306 for all 12392 data
REM n/a parameters refined using n/a restraints
REM Highest difference peak 0.15, deepest hole -0.19
REM Mean Shift 0, Max Shift 0.000.
REM +++ Tabular Listing of Refinement Information +++
REM R1_all = 0.0306
REM R1_gt = 0.0304
REM wR_ref = 0.0782
REM GOOF = 1.092
REM Shift_max = 0.000
REM Shift_mean = 0
REM Reflections_all = 12392
REM Reflections_gt = 1352
REM Parameters = n/a
REM Hole = -0.19
REM Peak = 0.15
REM Flack = 0.04(13)
;
