# Supplementary material for: Crystal structure of 2,6-dimethyl-4-pyridone hemihydrate
Source: Acta Crystallogr E Crystallogr Commun. 2015 Jul 4;71(Pt 8):o533. doi: 10.1107/S2056989015012402 (PMC4571382; doi:10.1107/S2056989015012402)
Supplement: Supplementary file 2 [file e-71-0o533-Isup2.hkl]

data_I                                                                          
_shelx_title ' UMD418O_a.res in Aba2'                                           
_shelx_refln_list_code          4                                               
_shelx_F_calc_maximum       96.16                                               
_exptl_crystal_F_000       568.00                                               
_reflns_d_resolution_high  0.8086                                               
                                                                                
loop_                                                                           
 _space_group_symop_operation_xyz                                               
 'x, y, z'                                                                      
 '-x, -y, z'                                                                    
 'x+1/2, -y+1/2, z'                                                             
 '-x+1/2, y+1/2, z'                                                             
 'x, y+1/2, z+1/2'                                                              
 '-x, -y+1/2, z+1/2'                                                            
 'x+1/2, -y+1, z+1/2'                                                           
 '-x+1/2, y+1, z+1/2'                                                           
                                                                                
_cell_length_a    12.4859                                                       
_cell_length_b    14.3697                                                       
_cell_length_c     7.7320                                                       
_cell_angle_alpha  90.000                                                       
_cell_angle_beta   90.000                                                       
_cell_angle_gamma  90.000                                                       
                                                                                
_shelx_F_squared_multiplier     1.000                                           
                                                                                
loop_                                                                           
 _refln_index_h                                                                 
 _refln_index_k                                                                 
 _refln_index_l                                                                 
 _refln_F_squared_calc                                                          
 _refln_F_squared_meas                                                          
 _refln_F_squared_sigma                                                         
 _refln_observed_status                                                         
   1   1  -9         14.73         11.12         1.06 o                         
   2   1  -9        204.50        241.58        12.31 o                         
   3   1  -9         55.15         47.56         3.80 o                         
   4   1  -9          6.14          4.77         1.02 o                         
   5   1  -9         43.88         41.23         4.14 o                         
   1   3  -9         22.30         25.36         3.22 o                         
   2   3  -9         63.27         85.25         9.23 o                         
   3   3  -9        169.79        167.40        12.97 o                         
   4   3  -9        129.28        107.40         9.51 o                         
   1   5  -9        220.85        259.46        11.91 o                         
   2   5  -9        118.43        142.10        12.37 o                         
   0   0  -8         65.52         60.86         4.12 o                         
   2   0  -8        412.31        384.46        16.05 o                         
   4   0  -8        140.36        125.17         7.31 o                         
   6   0  -8          9.28          9.00         1.43 o                         
   8   0  -8        126.49        129.08        29.36 o                         
   0   2  -8        265.51        243.23         8.62 o                         
   1   2  -8         15.29         16.89         1.71 o                         
   2   2  -8         58.63         58.79         2.19 o                         
   3   2  -8        155.36        149.52         4.67 o                         
   4   2  -8        151.25        145.08         7.92 o                         
   5   2  -8          0.09         -0.64         1.01 o                         
   6   2  -8         23.96         25.13         1.38 o                         
   7   2  -8        307.40        318.49        17.52 o                         
   8   2  -8        128.36        170.79        13.29 o                         
   0   4  -8         27.68         24.34         2.08 o                         
   1   4  -8         46.01         40.56         1.80 o                         
   2   4  -8        147.36        131.18         3.56 o                         
   3   4  -8        223.49        196.88         5.36 o                         
   4   4  -8         39.72         38.76         1.92 o                         
   5   4  -8         31.30         28.99         1.55 o                         
   6   4  -8        337.08        367.79        24.00 o                         
   7   4  -8        187.16        193.79        23.50 o                         
   0   6  -8        778.53        769.02        64.71 o                         
   1   6  -8        340.67        301.27        16.02 o                         
   2   6  -8        272.27        253.06        10.95 o                         
   3   6  -8        174.63        159.33        11.68 o                         
   4   6  -8         36.90         39.31         2.90 o                         
   5   6  -8         34.60         37.74         5.43 o                         
   6   6  -8          3.83          4.29         1.44 o                         
   0   8  -8        895.63       1003.34        62.37 o                         
   1   8  -8        241.43        236.58         9.97 o                         
   2   8  -8         50.93         59.22         3.74 o                         
   3   8  -8         75.40         74.94         4.25 o                         
   4   8  -8         48.27         47.96         4.56 o                         
   1   1  -7         51.34         52.03         2.03 o                         
   2   1  -7        264.68        251.81         5.66 o                         
   3   1  -7        109.61         99.95         2.85 o                         
   4   1  -7        314.70        307.01         6.83 o                         
   5   1  -7        103.76         97.92         2.80 o                         
   6   1  -7         38.01         34.00         1.74 o                         
   7   1  -7          4.92          4.23         1.01 o                         
   8   1  -7         22.61         21.98         1.79 o                         
   9   1  -7          6.18          5.17         1.10 o                         
  10   1  -7         32.35         35.15         1.92 o                         
   1   3  -7        534.28        520.94        10.58 o                         
   2   3  -7         35.70         34.41         1.67 o                         
   3   3  -7        189.05        174.02         4.42 o                         
   4   3  -7         91.42         83.15         2.62 o                         
   5   3  -7         19.90         21.97         1.30 o                         
   6   3  -7        127.49        124.84         3.43 o                         
   7   3  -7        268.23        267.76        12.55 o                         
   8   3  -7        468.09        511.46        38.90 o                         
   9   3  -7         57.50         65.26         6.72 o                         
  10   3  -7        134.83        150.17         9.94 o                         
   1   5  -7         41.51         35.86         1.78 o                         
   2   5  -7        181.89        183.42         4.58 o                         
   3   5  -7        202.38        198.89         5.07 o                         
   4   5  -7        295.06        308.02         7.91 o                         
   5   5  -7         99.82         96.93         3.10 o                         
   6   5  -7         42.44         48.07         2.94 o                         
   7   5  -7        106.01         93.74         3.82 o                         
   8   5  -7        185.64        194.19        18.18 o                         
   9   5  -7         17.96         13.94         2.65 o                         
   1   7  -7        134.73        128.28         4.80 o                         
   2   7  -7        601.50        559.86        19.41 o                         
   3   7  -7        142.57        141.34         5.40 o                         
   4   7  -7        396.27        440.80        19.82 o                         
   5   7  -7         11.99         14.65         1.37 o                         
   6   7  -7         48.70         52.84        11.23 o                         
   7   7  -7         12.49         13.47         2.52 o                         
   8   7  -7         59.89         63.38         3.75 o                         
   1   9  -7          9.65         12.37         2.61 o                         
   2   9  -7        190.65        193.46         8.26 o                         
   3   9  -7        262.43        300.32        10.07 o                         
   4   9  -7         86.52         99.87         9.95 o                         
   5   9  -7        105.89        117.56         7.22 o                         
   6   9  -7         25.75         25.12         3.65 o                         
   7   9  -7         49.27         42.02         5.39 o                         
   1  11  -7          3.88          7.55         2.13 o                         
   2  11  -7         16.93         19.71         3.10 o                         
   3  11  -7         82.79         82.77        12.01 o                         
   4  11  -7         17.26         13.91         4.37 o                         
   0   0  -6        460.41        507.98        20.56 o                         
   2   0  -6        313.55        316.53         9.79 o                         
   4   0  -6        922.46        920.10        24.22 o                         
   6   0  -6        232.51        226.34         7.14 o                         
   8   0  -6          2.85          4.87         1.41 o                         
  10   0  -6        294.88        286.48        12.12 o                         
  12   0  -6        339.28        331.78        13.36 o                         
   0   2  -6         75.81         78.97         3.38 o                         
   1   2  -6        195.66        188.41         4.38 o                         
   2   2  -6        387.31        373.99         7.64 o                         
   3   2  -6        154.65        135.08         4.06 o                         
   4   2  -6        119.33        115.46         3.26 o                         
   5   2  -6          6.22          5.00         1.03 o                         
   6   2  -6        228.41        232.33         6.16 o                         
   7   2  -6        293.78        299.28         7.19 o                         
   8   2  -6         17.26         17.63         1.19 o                         
   9   2  -6        726.65        720.86        21.90 o                         
  10   2  -6        179.86        189.20         7.97 o                         
  11   2  -6        144.67        148.72         8.11 o                         
   0   4  -6        580.49        585.21        17.57 o                         
   1   4  -6       1115.98       1073.51        23.81 o                         
   2   4  -6        551.01        557.44        11.92 o                         
   3   4  -6          4.22          3.37         1.12 o                         
   4   4  -6        171.93        175.05         5.61 o                         
   5   4  -6         39.40         39.02         1.76 o                         
   6   4  -6        256.96        263.35         8.37 o                         
   7   4  -6        349.02        360.67         9.88 o                         
   8   4  -6        288.90        305.14        16.60 o                         
   9   4  -6        334.86        318.92         9.51 o                         
  10   4  -6         97.43         95.64         5.31 o                         
  11   4  -6         99.07        109.39         9.15 o                         
   0   6  -6       1991.53       1905.53        63.57 o                         
   1   6  -6       1344.50       1325.84        29.06 o                         
   2   6  -6        628.41        637.70        16.31 o                         
   3   6  -6         84.88         95.33         3.18 o                         
   4   6  -6        256.74        273.40         9.21 o                         
   5   6  -6         19.82         21.43         1.44 o                         
   6   6  -6        475.04        506.65        19.36 o                         
   7   6  -6        241.49        247.40         9.62 o                         
   8   6  -6        104.84         93.69         5.29 o                         
   9   6  -6         24.74         26.66         1.85 o                         
  10   6  -6         50.74         53.37         4.80 o                         
   0   8  -6        189.15        179.76         7.73 o                         
   1   8  -6        198.40        203.19         6.97 o                         
   2   8  -6        295.83        312.28        10.28 o                         
   3   8  -6         25.93         33.07         2.71 o                         
   4   8  -6        365.48        406.46        11.54 o                         
   5   8  -6        229.95        240.88         7.21 o                         
   6   8  -6         18.69         20.64         2.27 o                         
   7   8  -6         71.03         84.06         8.00 o                         
   8   8  -6         34.78         40.49         2.69 o                         
   9   8  -6         88.24         87.12         5.40 o                         
   0  10  -6         60.28         64.86         7.77 o                         
   1  10  -6         53.28         59.75         4.68 o                         
   2  10  -6         48.21         50.31         3.88 o                         
   3  10  -6         26.43         31.17         2.56 o                         
   4  10  -6         36.64         33.19         3.52 o                         
   5  10  -6        156.43        159.87         8.26 o                         
   6  10  -6         41.13         41.13         2.56 o                         
   7  10  -6         67.94         79.95         5.91 o                         
   8  10  -6         26.85         34.66         2.76 o                         
   0  12  -6        428.74        527.79        40.10 o                         
   1  12  -6        106.23        121.51        13.34 o                         
   2  12  -6        124.98        146.01        12.31 o                         
   3  12  -6         53.72         57.12         6.99 o                         
   4  12  -6         72.30         83.55         7.12 o                         
   5  12  -6         23.65         18.91         3.38 o                         
   1   1  -5       1028.71        975.70        19.52 o                         
   2   1  -5         14.53          9.19         1.00 o                         
   3   1  -5        227.90        202.91         4.68 o                         
   4   1  -5       1167.78       1150.40        24.84 o                         
   5   1  -5        229.72        234.81         5.86 o                         
   6   1  -5         71.93         77.96         2.24 o                         
   7   1  -5        106.08        110.35         2.93 o                         
   8   1  -5        112.82        112.56         3.26 o                         
   9   1  -5        291.22        285.93         6.42 o                         
  10   1  -5        267.34        264.37         7.56 o                         
  11   1  -5         92.64         94.21         5.12 o                         
  12   1  -5        202.82        211.29         8.57 o                         
  13   1  -5         13.77         16.74         1.69 o                         
   1   3  -5        693.98        657.42        14.42 o                         
   2   3  -5        423.97        407.29         8.82 o                         
   3   3  -5         45.46         46.72         1.76 o                         
   4   3  -5         74.53         81.82         2.60 o                         
   5   3  -5        294.52        314.98         9.09 o                         
   6   3  -5        118.73        121.35         3.25 o                         
   7   3  -5         90.55         91.77         2.63 o                         
   8   3  -5         88.08         94.26         2.91 o                         
   9   3  -5         89.94         94.52         4.73 o                         
  10   3  -5        183.65        191.61         7.34 o                         
  11   3  -5        176.61        190.71         8.00 o                         
  12   3  -5          7.12          6.52         1.19 o                         
   1   5  -5        466.85        470.94        10.52 o                         
   2   5  -5        538.67        552.28        11.97 o                         
   3   5  -5        261.73        246.41         8.39 o                         
   4   5  -5        240.70        249.52         7.13 o                         
   5   5  -5        208.95        212.48         5.77 o                         
   6   5  -5         25.03         23.60         1.70 o                         
   7   5  -5       1085.05       1132.56        32.27 o                         
   8   5  -5        293.24        300.62        10.66 o                         
   9   5  -5         57.34         63.45         3.37 o                         
  10   5  -5        388.68        380.08        11.77 o                         
  11   5  -5         62.54         67.53         4.32 o                         
  12   5  -5         44.06         38.42         3.87 o                         
   1   7  -5         80.09         80.72         3.96 o                         
   2   7  -5        207.63        216.80         6.18 o                         
   3   7  -5        862.43        843.84        20.37 o                         
   4   7  -5        417.39        459.08        20.73 o                         
   5   7  -5        195.14        208.33         9.07 o                         
   6   7  -5          6.36          6.95         1.45 o                         
   7   7  -5         28.62         37.41         3.30 o                         
   8   7  -5        253.44        242.19        12.55 o                         
   9   7  -5         78.89         84.90         3.19 o                         
  10   7  -5        478.57        491.58        22.46 o                         
  11   7  -5         54.95         58.67         3.07 o                         
   1   9  -5         85.56         95.72         4.85 o                         
   2   9  -5        474.31        469.03        16.01 o                         
   3   9  -5        699.57        729.52        28.27 o                         
   4   9  -5        359.11        419.36        14.56 o                         
   5   9  -5        253.77        281.43        13.83 o                         
   6   9  -5        210.06        233.57        10.35 o                         
   7   9  -5         43.20         42.86         3.50 o                         
   8   9  -5         12.59         10.62         1.72 o                         
   9   9  -5          5.83          3.96         1.17 o                         
  10   9  -5          7.74          3.71         2.37 o                         
   1  11  -5        112.52        104.07         6.01 o                         
   2  11  -5        239.07        222.38         9.14 o                         
   3  11  -5        239.86        213.38         7.91 o                         
   4  11  -5          7.79          5.93         1.69 o                         
   5  11  -5          3.74          3.16         1.56 o                         
   6  11  -5        136.45        140.38         6.25 o                         
   7  11  -5          8.85         10.27         1.36 o                         
   8  11  -5        133.05        145.43         8.14 o                         
   9  11  -5        176.32        181.38        14.16 o                         
   1  13  -5         30.08         29.18         4.16 o                         
   2  13  -5         10.49         13.92         4.80 o                         
   3  13  -5        151.91        186.98        14.84 o                         
   4  13  -5        157.79        182.38        13.79 o                         
   5  13  -5        227.89        245.56        12.65 o                         
   6  13  -5        226.64        244.49        12.10 o                         
   1  15  -5         18.85         21.80         2.84 o                         
   0   0  -4       1490.81       1412.38        97.36 o                         
   2   0  -4       1394.27       1402.73        60.07 o                         
   4   0  -4        352.23        317.90         9.14 o                         
   6   0  -4       2461.22       2476.96        99.11 o                         
   8   0  -4        735.79        712.48        21.07 o                         
  10   0  -4       1515.73       1451.69        43.46 o                         
  12   0  -4        615.83        596.56        30.48 o                         
  14   0  -4        104.20        104.56         5.02 o                         
   0   2  -4       1601.79       1478.27        44.52 o                         
   1   2  -4       2730.49       2792.94        56.88 o                         
   2   2  -4       1392.48       1311.72        29.64 o                         
   3   2  -4         94.26         95.51         2.62 o                         
   4   2  -4        841.25        925.44        20.88 o                         
   5   2  -4        125.58        143.01         5.11 o                         
   6   2  -4        271.84        275.07         7.11 o                         
   7   2  -4        146.91        153.01         3.61 o                         
   8   2  -4         79.74         87.62         2.56 o                         
   9   2  -4        333.94        342.91         9.31 o                         
  10   2  -4        521.98        532.91        11.63 o                         
  11   2  -4        209.22        209.71         6.36 o                         
  12   2  -4        114.09        116.80         3.21 o                         
  13   2  -4         83.49         84.02         2.89 o                         
   0   4  -4       9242.38       8654.47       341.79 o                         
   1   4  -4       3354.45       3297.29        85.22 o                         
   2   4  -4        580.31        579.80        14.17 o                         
   3   4  -4        717.90        735.01        21.19 o                         
   4   4  -4        160.00        165.61         6.88 o                         
   5   4  -4         59.94         62.60         3.29 o                         
   6   4  -4        369.32        377.47         9.27 o                         
   7   4  -4         42.33         44.09         1.90 o                         
   8   4  -4         36.85         34.24         2.13 o                         
   9   4  -4        340.50        326.29         8.04 o                         
  10   4  -4        199.09        204.63         5.51 o                         
  11   4  -4        102.58        100.05         3.16 o                         
  12   4  -4         64.84         69.40         3.08 o                         
  13   4  -4        115.66        137.66         6.19 o                         
   0   6  -4       1783.12       1774.94        69.06 o                         
   1   6  -4        431.88        413.91        11.97 o                         
   2   6  -4        677.10        662.93        18.42 o                         
   3   6  -4        286.64        298.94         8.36 o                         
   4   6  -4        487.12        450.51        11.42 o                         
   5   6  -4         38.70         37.67         1.66 o                         
   6   6  -4        974.11       1037.31        34.16 o                         
   7   6  -4        331.03        344.02        13.29 o                         
   8   6  -4        424.05        411.79        11.36 o                         
   9   6  -4        467.19        449.78        11.75 o                         
  10   6  -4        309.08        357.95        14.16 o                         
  11   6  -4        202.96        212.65         9.36 o                         
  12   6  -4        167.10        158.78         7.30 o                         
  13   6  -4         25.07         29.53         2.24 o                         
   0   8  -4          6.58         10.90         2.26 o                         
   1   8  -4         83.74        103.76         6.43 o                         
   2   8  -4        526.17        540.57        17.61 o                         
   3   8  -4        480.27        435.65        16.91 o                         
   4   8  -4        341.05        354.11        16.49 o                         
   5   8  -4        199.70        220.22        10.66 o                         
   6   8  -4        999.46       1118.17        41.00 o                         
   7   8  -4        376.92        381.15        12.80 o                         
   8   8  -4         42.20         45.38         2.50 o                         
   9   8  -4        144.19        132.17         3.98 o                         
  10   8  -4        142.86        160.92         4.49 o                         
  11   8  -4        394.16        387.21        11.08 o                         
  12   8  -4        256.07        245.23         9.02 o                         
   0  10  -4        695.59        650.96        36.90 o                         
   1  10  -4        178.16        171.15         8.71 o                         
   2  10  -4        211.26        195.71         9.34 o                         
   3  10  -4        114.32        134.51         9.49 o                         
   4  10  -4        515.91        535.73        16.36 o                         
   5  10  -4        142.06        146.84         5.70 o                         
   6  10  -4          4.68          5.62         1.37 o                         
   7  10  -4         21.64         22.26         1.79 o                         
   8  10  -4        130.75        141.66         4.58 o                         
   9  10  -4          4.40          5.36         1.43 o                         
  10  10  -4          5.51          6.96         1.59 o                         
  11  10  -4         86.71         86.49         7.67 o                         
   0  12  -4        777.21        821.50        58.63 o                         
   1  12  -4        207.70        202.38        12.33 o                         
   2  12  -4         39.63         49.62         4.86 o                         
   3  12  -4        125.30        119.43         6.78 o                         
   4  12  -4         72.16         73.84         4.28 o                         
   5  12  -4         96.73        100.86         4.73 o                         
   6  12  -4        208.14        222.63         9.86 o                         
   7  12  -4        226.94        239.87         8.79 o                         
   8  12  -4          9.76          7.27         2.19 o                         
   9  12  -4         30.59         29.76         2.71 o                         
   0  14  -4         96.74        122.93        12.15 o                         
   1  14  -4         10.86         14.06         3.74 o                         
   2  14  -4         77.94         86.37         6.80 o                         
   3  14  -4        145.09        148.27         7.59 o                         
   4  14  -4         85.48         88.66         5.79 o                         
   5  14  -4        144.38        155.30         7.29 o                         
   6  14  -4        181.06        173.32         7.27 o                         
   0  16  -4        208.40        255.56        12.60 o                         
   1  16  -4         11.45         10.54         2.04 o                         
   1   1  -3        517.32        515.38        10.20 o                         
   2   1  -3        486.50        516.90        10.28 o                         
   3   1  -3        153.28        172.00         3.30 o                         
   4   1  -3       1394.76       1454.70        26.89 o                         
   5   1  -3        572.58        652.87        22.62 o                         
   6   1  -3        689.12        797.39        32.20 o                         
   7   1  -3        100.54        107.17         2.71 o                         
   8   1  -3         52.68         51.74         1.73 o                         
   9   1  -3         20.18         22.86         1.18 o                         
  10   1  -3       1717.67       1757.09        38.40 o                         
  11   1  -3        180.46        185.43         4.01 o                         
  12   1  -3         20.14         19.11         1.38 o                         
  13   1  -3         31.05         33.16         1.78 o                         
  14   1  -3          1.71          1.89         1.12 o                         
   1   3  -3       4680.79       4612.49       101.90 o                         
   2   3  -3        687.19        698.53        14.88 o                         
   3   3  -3       1981.31       2006.29        38.57 o                         
   4   3  -3       1227.86       1305.11        32.10 o                         
   5   3  -3        508.73        512.58        19.55 o                         
   6   3  -3        473.31        495.58        10.05 o                         
   7   3  -3        870.30        897.67        18.84 o                         
   8   3  -3         59.74         62.87         2.15 o                         
   9   3  -3        416.19        404.09        10.52 o                         
  10   3  -3        209.02        215.17         4.86 o                         
  11   3  -3        110.37        106.74         2.81 o                         
  12   3  -3        132.35        123.35         3.82 o                         
  13   3  -3         49.05         43.58         2.15 o                         
  14   3  -3        140.36        152.32         6.68 o                         
   1   5  -3        406.17        434.07         9.36 o                         
   2   5  -3        887.51        893.83        21.28 o                         
   3   5  -3        209.16        237.95         7.88 o                         
   4   5  -3         35.43         40.21         1.82 o                         
   5   5  -3       1033.01       1023.57        26.77 o                         
   6   5  -3        218.06        247.47         6.34 o                         
   7   5  -3         27.70         31.11         1.42 o                         
   8   5  -3        281.28        274.33         6.87 o                         
   9   5  -3        221.17        229.19         5.75 o                         
  10   5  -3        445.98        459.48         9.91 o                         
  11   5  -3        180.05        193.03         5.14 o                         
  12   5  -3        131.91        125.01         4.26 o                         
  13   5  -3         60.52         64.63         2.39 o                         
  14   5  -3        124.36        135.53         8.86 o                         
   1   7  -3        207.01        230.92         8.24 o                         
   2   7  -3        301.63        326.41        12.09 o                         
   3   7  -3        128.74        112.31         4.23 o                         
   4   7  -3       1112.87       1035.44        25.46 o                         
   5   7  -3        201.40        200.09         7.86 o                         
   6   7  -3        375.88        369.59        13.02 o                         
   7   7  -3        463.81        508.67        23.83 o                         
   8   7  -3        876.93        904.11        22.91 o                         
   9   7  -3         60.52         73.81         2.59 o                         
  10   7  -3        108.30        108.01         3.42 o                         
  11   7  -3         28.82         26.61         1.58 o                         
  12   7  -3         78.19         67.49         2.62 o                         
  13   7  -3         50.23         54.55         2.51 o                         
   1   9  -3        655.23        634.03        32.08 o                         
   2   9  -3        619.67        535.40        20.71 o                         
   3   9  -3       1384.32       1259.06        41.02 o                         
   4   9  -3        306.48        314.78        17.82 o                         
   5   9  -3        325.93        346.71        17.36 o                         
   6   9  -3        229.27        259.72         9.19 o                         
   7   9  -3         89.96         96.56         3.40 o                         
   8   9  -3          4.01          3.68         1.08 o                         
   9   9  -3        365.51        344.49         8.13 o                         
  10   9  -3          2.53          2.99         1.10 o                         
  11   9  -3        176.32        180.12         5.22 o                         
  12   9  -3          8.73         11.49         1.21 o                         
   1  11  -3        229.53        206.18        13.42 o                         
   2  11  -3        719.95        703.60        25.56 o                         
   3  11  -3        278.65        272.03         9.63 o                         
   4  11  -3        641.38        642.05        18.68 o                         
   5  11  -3        548.45        583.68        19.20 o                         
   6  11  -3         60.66         64.05         3.21 o                         
   7  11  -3        223.47        229.41         7.60 o                         
   8  11  -3         95.43        104.08         3.76 o                         
   9  11  -3         31.86         34.21         2.31 o                         
  10  11  -3         91.08         92.19         5.67 o                         
  11  11  -3          7.61          4.76         1.40 o                         
   1  13  -3         58.89         43.43         4.26 o                         
   2  13  -3         55.40         45.36         2.88 o                         
   3  13  -3        155.87        130.96         5.57 o                         
   4  13  -3        231.18        217.65         9.73 o                         
   5  13  -3        244.25        260.30        10.99 o                         
   6  13  -3         94.66        110.94         4.37 o                         
   7  13  -3         17.59         13.10         1.44 o                         
   8  13  -3        341.49        396.39        12.14 o                         
   9  13  -3         12.82         13.97         1.46 o                         
   1  15  -3          5.65          4.97         2.81 o                         
   2  15  -3         18.21         23.06         2.00 o                         
   3  15  -3        753.02        791.50        34.25 o                         
   4  15  -3        147.13        150.16         8.25 o                         
   5  15  -3         21.71         23.26         2.15 o                         
   6  15  -3         72.10         74.92         3.98 o                         
   2   0  -2       7462.78       6556.41       233.98 o                         
   4   0  -2       1078.09        965.73        26.91 o                         
   6   0  -2        980.25       1182.76        49.13 o                         
   8   0  -2        310.68        352.00         9.45 o                         
  10   0  -2       1442.23       1519.09        61.27 o                         
  12   0  -2         43.40         45.55         4.25 o                         
  14   0  -2        267.36        275.47        11.28 o                         
   2   2  -2        121.88        131.34         3.00 o                         
   3   2  -2        458.71        461.26         8.63 o                         
   4   2  -2        138.06        160.96         3.59 o                         
   5   2  -2        835.67        886.71        21.28 o                         
   6   2  -2       2116.81       2339.43        51.41 o                         
   7   2  -2        655.40        695.46        14.78 o                         
   8   2  -2        620.08        601.92        11.27 o                         
   9   2  -2        159.96        143.98         3.54 o                         
  10   2  -2        233.04        218.73         4.70 o                         
  11   2  -2       1319.92       1316.20        23.51 o                         
  12   2  -2        273.62        255.72         6.58 o                         
  13   2  -2         12.04         14.89         1.37 o                         
  14   2  -2         41.98         46.96         2.75 o                         
  15   2  -2         70.81         66.12         5.66 o                         
   0   4  -2       4394.37       4492.22       111.30 o                         
   1   4  -2        949.45       1009.80        19.97 o                         
   2   4  -2       2594.91       2595.13        55.38 o                         
   3   4  -2        888.65        957.79        18.35 o                         
   4   4  -2       3685.24       3652.60        85.88 o                         
   5   4  -2        101.87        133.81         4.13 o                         
   6   4  -2         20.87         33.03         1.82 o                         
   7   4  -2        419.02        418.96         9.84 o                         
   8   4  -2        100.57        105.48         4.11 o                         
   9   4  -2        330.39        327.75         6.80 o                         
  10   4  -2        638.50        638.70        12.53 o                         
  11   4  -2        867.97        894.44        17.17 o                         
  12   4  -2        132.03        117.48         4.16 o                         
  13   4  -2         56.17         60.06         2.68 o                         
  14   4  -2         19.25         15.69         1.59 o                         
   0   6  -2       2780.22       3287.49       119.57 o                         
   1   6  -2       1048.20       1285.92        46.52 o                         
   2   6  -2        164.19        198.37         7.52 o                         
   3   6  -2        461.33        563.16        17.82 o                         
   4   6  -2        995.34       1050.91        22.84 o                         
   5   6  -2        194.23        197.39         6.36 o                         
   6   6  -2       1279.33       1346.99        32.77 o                         
   7   6  -2         43.03         48.95         3.29 o                         
   8   6  -2        144.31        149.73         5.91 o                         
   9   6  -2        716.48        720.59        14.83 o                         
  10   6  -2        189.21        184.81         4.63 o                         
  11   6  -2        409.54        411.57         9.62 o                         
  12   6  -2        519.94        518.02        13.39 o                         
  13   6  -2         21.07         20.85         1.32 o                         
  14   6  -2         79.19         99.99         3.62 o                         
   0   8  -2        715.76        721.86        48.95 o                         
   1   8  -2        882.83        931.92        35.08 o                         
   2   8  -2        613.72        610.56        23.92 o                         
   3   8  -2          9.60         10.45         1.85 o                         
   4   8  -2        480.84        477.11        13.46 o                         
   5   8  -2         21.20         27.84         3.33 o                         
   6   8  -2        618.00        643.36        21.41 o                         
   7   8  -2        920.82        906.77        22.56 o                         
   8   8  -2        734.03        724.16        15.80 o                         
   9   8  -2        148.97        143.53         3.86 o                         
  10   8  -2         24.66         31.13         1.86 o                         
  11   8  -2        128.34        120.65         3.66 o                         
  12   8  -2         82.25         79.40         2.87 o                         
  13   8  -2         50.72         50.30         2.53 o                         
   0  10  -2       1403.03       1424.97        58.20 o                         
   1  10  -2        151.52        149.11         8.65 o                         
   2  10  -2        790.15        776.72        22.27 o                         
   3  10  -2        306.98        300.71         9.56 o                         
   4  10  -2       1227.16       1179.06        28.67 o                         
   5  10  -2        172.00        166.59         6.58 o                         
   6  10  -2       1221.51       1227.55        31.39 o                         
   7  10  -2        142.98        150.91         4.31 o                         
   8  10  -2        316.37        297.77         9.46 o                         
   9  10  -2        111.48        107.82         3.69 o                         
  10  10  -2         75.05         72.64         2.54 o                         
  11  10  -2         39.59         37.45         1.85 o                         
  12  10  -2         88.18         95.40         3.56 o                         
   0  12  -2        240.76        223.56        10.19 o                         
   1  12  -2        149.00        129.35         4.66 o                         
   2  12  -2         15.80         13.46         1.60 o                         
   3  12  -2        358.55        355.42         9.64 o                         
   4  12  -2         34.26         39.71         2.32 o                         
   5  12  -2        524.51        505.82        11.99 o                         
   6  12  -2        419.53        424.91         9.69 o                         
   7  12  -2        351.87        348.35         8.52 o                         
   8  12  -2        234.69        237.44         6.40 o                         
   9  12  -2         19.34         19.45         1.54 o                         
  10  12  -2         31.82         34.71         2.47 o                         
   0  14  -2        241.40        226.62         9.29 o                         
   1  14  -2          2.44          3.27         1.53 o                         
   2  14  -2        248.43        253.69         6.99 o                         
   3  14  -2        100.51         97.71         3.83 o                         
   4  14  -2        313.99        307.53         7.65 o                         
   5  14  -2        366.16        372.50         9.45 o                         
   6  14  -2         88.56         87.21         3.05 o                         
   7  14  -2        311.95        323.04         8.24 o                         
   8  14  -2         10.25         10.58         1.27 o                         
   0  16  -2         27.36         31.95         3.58 o                         
   1  16  -2         24.54         25.11         1.74 o                         
   2  16  -2        252.56        254.54         8.88 o                         
   3  16  -2        111.77        111.26         4.74 o                         
   4  16  -2         99.73        104.35         6.20 o                         
   5  16  -2         45.08         43.98         3.61 o                         
   1   1  -1        567.13        585.43        11.80 o                         
   2   1  -1        241.64        260.97         5.80 o                         
   3   1  -1       2335.77       2156.08        48.66 o                         
   4   1  -1       2431.07       2293.60        46.98 o                         
   5   1  -1       2969.48       2933.78        70.21 o                         
   6   1  -1        728.75        813.45        17.34 o                         
   7   1  -1        647.75        669.68        13.26 o                         
   8   1  -1        284.36        319.09         5.72 o                         
   9   1  -1        314.77        306.05         6.07 o                         
  10   1  -1       2423.22       2381.99        45.34 o                         
  11   1  -1        163.78        171.94         3.84 o                         
  12   1  -1         12.34         11.86         1.27 o                         
  13   1  -1          9.24          9.43         1.40 o                         
  14   1  -1         21.93         25.80         2.29 o                         
  15   1  -1         28.53         33.67         2.24 o                         
   1   3  -1       2346.28       2360.99        48.78 o                         
   2   3  -1        816.55        848.00        17.14 o                         
   3   3  -1       1780.02       1919.21        42.60 o                         
   4   3  -1       2870.68       2870.86        58.45 o                         
   5   3  -1        617.05        627.69        15.27 o                         
   6   3  -1       1068.26       1209.41        39.05 o                         
   7   3  -1         68.40         76.87         2.00 o                         
   8   3  -1        267.51        278.77         5.31 o                         
   9   3  -1        804.11        822.39        13.60 o                         
  10   3  -1        338.01        379.15         7.29 o                         
  11   3  -1        370.05        364.73         7.35 o                         
  12   3  -1        122.85        132.72         3.56 o                         
  13   3  -1         64.71         61.41         2.61 o                         
  14   3  -1         15.12         20.20         1.54 o                         
  15   3  -1          3.96          3.76         1.45 o                         
   1   5  -1       3987.64       3908.53        77.59 o                         
   2   5  -1        823.48        871.04        18.05 o                         
   3   5  -1       1799.36       2036.03        50.30 o                         
   4   5  -1         12.09         17.60         1.11 o                         
   5   5  -1       1876.21       1957.91        52.98 o                         
   6   5  -1        571.28        570.90        14.28 o                         
   7   5  -1        217.94        234.06         6.36 o                         
   8   5  -1        303.91        296.46         7.36 o                         
   9   5  -1        474.24        489.71         9.98 o                         
  10   5  -1        273.46        258.39         5.53 o                         
  11   5  -1         60.72         51.98         2.12 o                         
  12   5  -1        132.29        138.27         3.96 o                         
  13   5  -1        114.60        104.38         3.21 o                         
  14   5  -1        112.37        112.51         3.62 o                         
   1   7  -1        607.23        606.62        14.78 o                         
   2   7  -1       2239.55       2347.65        74.34 o                         
   3   7  -1        450.07        472.11        11.99 o                         
   4   7  -1       1129.38       1168.29        32.21 o                         
   5   7  -1        709.23        712.95        16.57 o                         
   6   7  -1        397.61        385.17         9.01 o                         
   7   7  -1         77.44         66.77         2.19 o                         
   8   7  -1         56.34         60.63         2.05 o                         
   9   7  -1        154.83        157.51         3.78 o                         
  10   7  -1        122.60        113.55         3.28 o                         
  11   7  -1         79.52         71.82         2.84 o                         
  12   7  -1        134.04        131.88         3.75 o                         
  13   7  -1         67.06         65.66         2.31 o                         
  14   7  -1        252.79        267.24         8.39 o                         
   1   9  -1       1082.78       1079.43        26.51 o                         
   2   9  -1        442.66        469.87        12.17 o                         
   3   9  -1        495.55        453.70        10.23 o                         
   4   9  -1         13.02         14.59         1.26 o                         
   5   9  -1        301.08        308.77         7.87 o                         
   6   9  -1        662.01        658.91        14.49 o                         
   7   9  -1        988.88        997.06        21.55 o                         
   8   9  -1        275.16        259.14         5.95 o                         
   9   9  -1         54.53         50.42         2.74 o                         
  10   9  -1        102.42         86.11         2.89 o                         
  11   9  -1         22.43         25.24         1.52 o                         
  12   9  -1         17.04         17.92         1.27 o                         
  13   9  -1         59.09         67.25         2.49 o                         
   1  11  -1        151.31        167.30         4.74 o                         
   2  11  -1        315.30        305.82         7.63 o                         
   3  11  -1        465.38        451.24        10.42 o                         
   4  11  -1       1254.20       1251.50        28.73 o                         
   5  11  -1        104.94        109.54         3.78 o                         
   6  11  -1        183.25        182.35         5.09 o                         
   7  11  -1        633.69        653.71        15.22 o                         
   8  11  -1         95.71         86.59         3.14 o                         
   9  11  -1         11.70         10.16         1.17 o                         
  10  11  -1        302.13        285.88         6.31 o                         
  11  11  -1        183.51        184.33         5.39 o                         
  12  11  -1         24.22         20.44         1.67 o                         
   1  13  -1        162.72        154.47         4.66 o                         
   2  13  -1        744.34        708.37        15.88 o                         
   3  13  -1        562.47        501.70        11.65 o                         
   4  13  -1       1200.25       1248.90        25.85 o                         
   5  13  -1         25.92         27.70         1.48 o                         
   6  13  -1         79.87         76.54         2.64 o                         
   7  13  -1         32.22         28.05         1.78 o                         
   8  13  -1         62.75         62.72         2.34 o                         
   9  13  -1         40.80         37.15         1.82 o                         
  10  13  -1        133.40        126.62         4.02 o                         
   1  15  -1         78.74         76.36         2.72 o                         
   2  15  -1        186.39        185.48         4.92 o                         
   3  15  -1        678.87        637.79        14.93 o                         
   4  15  -1        121.53        123.42         3.69 o                         
   5  15  -1        138.24        141.69         3.98 o                         
   6  15  -1         20.64         16.34         1.61 o                         
   7  15  -1        113.45        124.93         4.56 o                         
   8  15  -1        110.25        126.59         9.68 o                         
   1  17  -1         10.67          9.89         4.76 o                         
   2  17  -1         67.86         72.09         4.35 o                         
   3  17  -1         91.54         71.40         7.31 o                         
   4  17  -1         26.63         26.23         3.14 o                         
   2   0   0       6088.07       4807.82       322.66 o                         
   4   0   0        828.20       1017.24        32.98 o                         
   6   0   0       2361.77       2559.29       114.32 o                         
   8   0   0        308.54        327.14         9.11 o                         
  10   0   0        511.22        505.47        12.66 o                         
  12   0   0         13.55          9.31         1.83 o                         
  14   0   0         45.42         40.63         3.24 o                         
   1   2   0       1508.65       1419.21        28.61 o                         
   2   2   0       4861.36       4430.26       120.97 o                         
   3   2   0       7514.48       6585.38       197.58 o                         
   4   2   0       2528.17       2306.63        51.44 o                         
   5   2   0         24.83         21.49         0.93 o                         
   6   2   0        622.40        881.22        21.93 o                         
   7   2   0        835.16       1008.87        18.20 o                         
   8   2   0         26.12         18.90         1.12 o                         
   9   2   0        225.68        229.80         5.06 o                         
  10   2   0        597.60        580.37        11.31 o                         
  11   2   0       1488.96       1465.65        25.70 o                         
  12   2   0         40.83         36.57         1.78 o                         
  13   2   0        127.24        134.23         4.29 o                         
  14   2   0        185.06        183.54         5.47 o                         
  15   2   0          2.10          3.16         1.29 o                         
   0   4   0       2111.59       2012.32        57.52 o                         
   1   4   0        511.35        488.42         9.34 o                         
   2   4   0        352.82        328.54         6.47 o                         
   3   4   0         36.73         32.80         1.12 o                         
   4   4   0       1734.14       1901.39        42.49 o                         
   5   4   0          1.84          4.04         0.46 o                         
   6   4   0       1964.63       2316.46        53.58 o                         
   7   4   0       1807.05       1940.99        43.41 o                         
   8   4   0        432.56        395.86         8.01 o                         
   9   4   0         24.26         16.75         1.40 o                         
  10   4   0       1281.07       1248.41        23.63 o                         
  11   4   0       1827.83       1786.96        32.36 o                         
  12   4   0        573.74        553.15        12.27 o                         
  13   4   0         26.01         19.91         1.43 o                         
  14   4   0          8.01          8.41         1.33 o                         
  15   4   0          0.23         -0.59         1.10 o                         
   0   6   0        899.79        964.42        29.05 o                         
   1   6   0       2317.61       2409.28        51.12 o                         
   2   6   0       3133.53       3076.86        65.15 o                         
   3   6   0         54.01         74.21         2.45 o                         
   4   6   0       4364.15       4601.93        97.19 o                         
   5   6   0        257.91        307.74         6.28 o                         
   6   6   0        136.68        111.52         3.42 o                         
   7   6   0          5.52          5.22         0.97 o                         
   8   6   0        531.06        519.67        10.00 o                         
   9   6   0          5.74          9.65         1.19 o                         
  10   6   0        210.93        185.86         4.60 o                         
  11   6   0        121.74        119.73         3.39 o                         
  12   6   0        118.29        101.05         3.22 o                         
  13   6   0         96.55         87.17         2.97 o                         
  14   6   0         83.55        101.05         3.49 o                         
   0   8   0        113.50        107.83         4.75 o                         
   1   8   0       3408.12       3622.63        76.68 o                         
   2   8   0          1.30          1.25         0.69 o                         
   3   8   0        722.74        776.38        17.62 o                         
   4   8   0         33.02         35.62         2.00 o                         
   5   8   0         35.12         34.31         1.53 o                         
   6   8   0        571.09        607.84        12.93 o                         
   7   8   0       1044.40       1064.20        20.39 o                         
   8   8   0        604.86        567.12        11.60 o                         
   9   8   0        177.74        186.32         4.54 o                         
  10   8   0        165.81        160.50         3.80 o                         
  11   8   0        145.89        134.65         3.82 o                         
  12   8   0         51.79         46.30         1.99 o                         
  13   8   0         18.54         24.70         2.44 o                         
   0  10   0        129.58        112.25         5.41 o                         
   1  10   0        148.93        160.91         4.71 o                         
   2  10   0         14.17          6.49         1.02 o                         
   3  10   0        391.60        341.24         7.51 o                         
   4  10   0          0.60          0.81         0.99 o                         
   5  10   0        304.34        298.73         6.68 o                         
   6  10   0       1608.85       1588.84        34.25 o                         
   7  10   0        515.78        534.07        11.56 o                         
   8  10   0        979.13        927.22        20.21 o                         
   9  10   0        309.35        281.52         6.62 o                         
  10  10   0          2.58          6.09         1.21 o                         
  11  10   0         58.83         64.47         2.54 o                         
  12  10   0          0.20         -0.44         1.01 o                         
   0  12   0        717.10        709.55        22.24 o                         
   1  12   0        100.32         96.56         3.18 o                         
   2  12   0        239.30        227.54         5.94 o                         
   3  12   0       1698.87       1720.21        33.71 o                         
   4  12   0        250.61        232.63         5.62 o                         
   5  12   0        982.50        979.76        18.77 o                         
   6  12   0       1126.99       1160.17        22.05 o                         
   7  12   0         96.77         96.42         2.87 o                         
   8  12   0        113.06        108.41         3.06 o                         
   9  12   0          0.86          2.04         1.02 o                         
  10  12   0         42.25         41.66         3.04 o                         
  11  12   0          7.56          6.36         1.56 o                         
   0  14   0        388.17        380.10        12.46 o                         
   1  14   0          6.80          4.77         1.24 o                         
   2  14   0         54.36         44.95         2.21 o                         
   3  14   0        127.71        137.32         3.92 o                         
   4  14   0         52.41         62.79         2.59 o                         
   5  14   0        324.10        334.43         7.43 o                         
   6  14   0         41.00         42.23         1.99 o                         
   7  14   0        117.00        108.17         3.11 o                         
   8  14   0         20.00         24.24         1.41 o                         
   9  14   0         27.87         35.27         2.06 o                         
   0  16   0         47.59         36.51         3.14 o                         
   1  16   0          2.92          3.48         1.29 o                         
   2  16   0         41.28         33.49         2.20 o                         
   3  16   0         67.71         71.98         2.68 o                         
   4  16   0          4.80          7.24         1.31 o                         
   5  16   0         65.06         72.25         3.02 o                         
   6  16   0         34.58         44.56         2.40 o                         
   1   1   1        564.58        578.72        13.85 o                         
   2   1   1        241.32        247.07         5.16 o                         
   3   1   1       2348.46       2204.09        46.44 o                         
   4   1   1       2416.52       2347.26        43.28 o                         
   5   1   1       2964.13       2993.74        53.41 o                         
   6   1   1        736.35        814.36        16.71 o                         
   7   1   1        649.17        644.40        13.04 o                         
   8   1   1        282.53        301.76         5.90 o                         
   9   1   1        312.89        291.14         5.50 o                         
  10   1   1       2424.98       2317.49        54.14 o                         
  11   1   1        165.25        167.45         4.37 o                         
  12   1   1         12.22         12.51         1.41 o                         
  13   1   1          9.36          8.55         1.47 o                         
  14   1   1         22.04         28.38         2.00 o                         
  15   1   1         28.01         29.24         1.59 o                         
   1   3   1       2336.62       2214.77        51.02 o                         
   2   3   1        816.56        838.88        17.99 o                         
   3   3   1       1777.14       1871.58        40.10 o                         
   4   3   1       2877.65       2937.25        61.67 o                         
   5   3   1        611.67        648.14        13.81 o                         
   6   3   1       1070.06       1240.55        28.01 o                         
   7   3   1         69.20         75.78         2.53 o                         
   8   3   1        268.42        267.48         6.23 o                         
   9   3   1        807.50        803.88        15.02 o                         
  10   3   1        337.47        368.60         7.11 o                         
  11   3   1        367.94        361.25         7.42 o                         
  12   3   1        122.75        127.43         3.79 o                         
  13   3   1         64.08         55.14         2.93 o                         
  14   3   1         14.71         18.80         1.66 o                         
  15   3   1          3.74          3.03         1.01 o                         
   1   5   1       3990.06       3706.59        76.33 o                         
   2   5   1        823.69        817.01        18.09 o                         
   3   5   1       1787.26       1932.88        44.37 o                         
   4   5   1         11.79         16.69         0.97 o                         
   5   5   1       1889.38       2015.60        40.36 o                         
   6   5   1        569.70        611.76        12.35 o                         
   7   5   1        216.07        223.63         4.83 o                         
   8   5   1        302.95        286.67         5.81 o                         
   9   5   1        472.63        478.59         8.92 o                         
  10   5   1        275.09        255.66         5.63 o                         
  11   5   1         60.02         51.00         2.23 o                         
  12   5   1        129.96        131.03         3.74 o                         
  13   5   1        114.97        104.58         4.10 o                         
  14   5   1        111.94        112.10         3.83 o                         
   1   7   1        604.86        552.59        11.79 o                         
   2   7   1       2235.75       2220.14        48.22 o                         
   3   7   1        451.20        449.84         9.55 o                         
   4   7   1       1128.92       1113.59        23.17 o                         
   5   7   1        707.58        699.83        13.49 o                         
   6   7   1        392.18        396.09         7.70 o                         
   7   7   1         75.88         63.36         2.35 o                         
   8   7   1         58.23         64.56         2.33 o                         
   9   7   1        155.96        158.21         3.72 o                         
  10   7   1        121.71        113.85         3.23 o                         
  11   7   1         80.56         70.52         2.74 o                         
  12   7   1        134.66        127.20         3.49 o                         
  13   7   1         66.41         65.14         2.41 o                         
  14   7   1        254.09        259.86        13.53 o                         
   1   9   1       1086.83       1009.67        18.85 o                         
   2   9   1        442.57        468.03         8.15 o                         
   3   9   1        496.44        451.87         7.91 o                         
   4   9   1         12.80         15.87         1.11 o                         
   5   9   1        296.68        298.66         6.14 o                         
   6   9   1        661.90        644.48        12.16 o                         
   7   9   1        988.79        981.25        18.12 o                         
   8   9   1        275.33        258.30         5.10 o                         
   9   9   1         55.57         49.17         1.91 o                         
  10   9   1        102.10         88.60         2.94 o                         
  11   9   1         21.91         19.41         1.52 o                         
  12   9   1         17.01         15.71         1.25 o                         
  13   9   1         59.98         73.82         2.84 o                         
   1  11   1        149.32        164.27         4.23 o                         
   2  11   1        316.58        313.91         6.88 o                         
   3  11   1        468.66        446.48         9.01 o                         
   4  11   1       1257.31       1263.97        23.83 o                         
   5  11   1        106.61        108.68         3.09 o                         
   6  11   1        180.28        180.74         4.30 o                         
   7  11   1        630.87        648.89        12.60 o                         
   8  11   1         97.77         94.73         2.75 o                         
   9  11   1         11.18         11.50         1.23 o                         
  10  11   1        299.41        282.41         6.91 o                         
  11  11   1        184.92        189.03         4.95 o                         
  12  11   1         24.98         24.54         1.79 o                         
   1  13   1        165.96        155.63         4.39 o                         
   2  13   1        744.52        726.90        15.89 o                         
   3  13   1        557.44        526.04        12.21 o                         
   4  13   1       1199.62       1256.84        25.71 o                         
   5  13   1         26.09         27.57         1.46 o                         
   6  13   1         79.90         77.72         2.63 o                         
   7  13   1         33.37         31.72         1.88 o                         
   8  13   1         62.85         69.09         2.37 o                         
   9  13   1         41.29         37.83         1.79 o                         
  10  13   1        134.94        129.59         3.83 o                         
   1  15   1         75.94         70.15         2.89 o                         
   2  15   1        186.63        193.65         5.18 o                         
   3  15   1        682.91        653.16        14.99 o                         
   4  15   1        121.19        128.05         3.77 o                         
   5  15   1        135.89        144.34         4.05 o                         
   6  15   1         20.74         16.72         1.42 o                         
   7  15   1        115.38        123.43         3.76 o                         
   8  15   1        109.35        119.77         4.64 o                         
   1  17   1         11.24          7.45         1.45 o                         
   2  17   1         66.53         66.05         2.99 o                         
   3  17   1         90.78         76.15         3.12 o                         
   4  17   1         26.43         17.03         2.61 o                         
   2   0   2       7478.93       6416.34       212.85 o                         
   4   0   2       1083.49        978.50        29.28 o                         
   6   0   2        982.25       1149.49        40.70 o                         
   8   0   2        311.86        328.67         9.91 o                         
  10   0   2       1437.35       1443.80        50.39 o                         
  12   0   2         43.48         37.74         2.94 o                         
  14   0   2        268.93        258.79         8.51 o                         
   2   2   2        124.73        131.18         3.11 o                         
   3   2   2        454.78        450.48        11.01 o                         
   4   2   2        142.27        162.88         3.92 o                         
   5   2   2        841.52        881.72        19.92 o                         
   6   2   2       2120.16       2263.47        70.53 o                         
   7   2   2        652.17        687.00        18.13 o                         
   8   2   2        617.93        560.32        10.26 o                         
   9   2   2        156.33        137.86         3.54 o                         
  10   2   2        234.07        208.61         4.81 o                         
  11   2   2       1322.33       1261.55        29.73 o                         
  12   2   2        270.85        255.19         8.36 o                         
  13   2   2         12.87         14.47         1.53 o                         
  14   2   2         41.74         44.32         2.37 o                         
  15   2   2         72.33         66.73         2.96 o                         
   0   4   2       4420.37       4208.26       147.22 o                         
   1   4   2        950.65        943.41        22.03 o                         
   2   4   2       2592.49       2499.44        49.02 o                         
   3   4   2        887.65        924.49        20.21 o                         
   4   4   2       3673.36       3625.32        70.65 o                         
   5   4   2        103.90        133.30         3.28 o                         
   6   4   2         21.61         32.15         1.77 o                         
   7   4   2        417.45        404.14         7.78 o                         
   8   4   2         98.27        100.20         3.15 o                         
   9   4   2        335.56        318.75         6.94 o                         
  10   4   2        640.41        603.04        11.67 o                         
  11   4   2        862.36        839.22        17.21 o                         
  12   4   2        131.60        112.83         3.64 o                         
  13   4   2         57.68         55.46         2.58 o                         
  14   4   2         19.16         13.65         1.33 o                         
   0   6   2       2777.06       2929.96       103.66 o                         
   1   6   2       1045.89       1141.08        28.08 o                         
   2   6   2        160.20        173.47         4.08 o                         
   3   6   2        461.68        529.42        11.22 o                         
   4   6   2        994.60        982.48        23.06 o                         
   5   6   2        194.95        199.45         4.71 o                         
   6   6   2       1278.80       1314.64        21.76 o                         
   7   6   2         43.17         46.86         1.85 o                         
   8   6   2        142.88        137.75         3.89 o                         
   9   6   2        715.82        679.32        13.98 o                         
  10   6   2        188.21        174.73         4.09 o                         
  11   6   2        409.97        397.33         8.37 o                         
  12   6   2        524.28        496.45        11.21 o                         
  13   6   2         21.03         21.61         1.63 o                         
  14   6   2         78.09         94.12         4.21 o                         
   0   8   2        711.53        704.64        21.76 o                         
   1   8   2        880.54        874.59        19.16 o                         
   2   8   2        618.19        587.47        12.37 o                         
   3   8   2          9.07          9.45         0.94 o                         
   4   8   2        476.70        482.98         9.28 o                         
   5   8   2         22.16         25.47         1.26 o                         
   6   8   2        619.97        621.87        11.68 o                         
   7   8   2        925.72        878.47        15.63 o                         
   8   8   2        733.17        689.33        12.16 o                         
   9   8   2        146.47        139.12         3.47 o                         
  10   8   2         24.39         26.47         1.47 o                         
  11   8   2        130.34        120.70         3.85 o                         
  12   8   2         82.74         80.78         2.65 o                         
  13   8   2         50.77         50.09         2.13 o                         
   0  10   2       1419.29       1495.39        44.71 o                         
   1  10   2        151.82        157.79         4.20 o                         
   2  10   2        779.82        773.37        15.49 o                         
   3  10   2        305.48        297.61         6.12 o                         
   4  10   2       1235.89       1172.83        21.40 o                         
   5  10   2        174.02        162.81         3.79 o                         
   6  10   2       1221.73       1216.22        22.20 o                         
   7  10   2        143.12        144.57         3.65 o                         
   8  10   2        316.47        290.54         6.48 o                         
   9  10   2        111.07        111.51         3.58 o                         
  10  10   2         74.93         74.07         2.64 o                         
  11  10   2         39.29         36.49         1.92 o                         
  12  10   2         87.10         92.21         3.03 o                         
   0  12   2        240.69        236.26         7.82 o                         
   1  12   2        148.64        132.76         3.72 o                         
   2  12   2         15.60         14.80         1.39 o                         
   3  12   2        359.12        362.17         7.48 o                         
   4  12   2         34.53         40.23         1.99 o                         
   5  12   2        523.97        497.20         9.56 o                         
   6  12   2        419.62        425.32         8.79 o                         
   7  12   2        352.23        350.01         7.72 o                         
   8  12   2        236.19        248.29         5.91 o                         
   9  12   2         19.53         17.43         1.42 o                         
  10  12   2         32.44         36.03         1.91 o                         
   0  14   2        240.98        234.58         9.17 o                         
   1  14   2          2.40          5.18         1.40 o                         
   2  14   2        250.57        253.93         6.25 o                         
   3  14   2        101.72        103.57         3.35 o                         
   4  14   2        311.41        314.26         7.77 o                         
   5  14   2        362.85        374.84         8.57 o                         
   6  14   2         88.96         86.16         2.99 o                         
   7  14   2        314.63        330.40        10.07 o                         
   8  14   2         10.43          9.48         1.17 o                         
   0  16   2         27.04         33.94         3.42 o                         
   1  16   2         24.56         28.51         1.84 o                         
   2  16   2        252.63        256.10         6.79 o                         
   3  16   2        112.63        108.89         3.77 o                         
   4  16   2        101.78        110.62         3.69 o                         
   5  16   2         44.41         49.16         2.44 o                         
   1   1   3        517.25        522.40        15.62 o                         
   2   1   3        484.67        523.08        15.69 o                         
   3   1   3        152.62        174.46         4.70 o                         
   4   1   3       1391.12       1399.20        33.84 o                         
   5   1   3        570.79        601.45        25.08 o                         
   6   1   3        695.22        777.16        32.41 o                         
   7   1   3        101.55        103.51         4.32 o                         
   8   1   3         54.16         53.69         2.47 o                         
   9   1   3         20.37         21.37         1.52 o                         
  10   1   3       1719.67       1669.72        50.59 o                         
  11   1   3        181.05        168.58         7.01 o                         
  12   1   3         20.63         19.69         1.45 o                         
  13   1   3         30.75         32.09         1.73 o                         
  14   1   3          2.01          2.41         1.02 o                         
   1   3   3       4670.72       4479.78       124.54 o                         
   2   3   3        689.58        677.02        16.42 o                         
   3   3   3       1973.08       1957.82        44.43 o                         
   4   3   3       1234.83       1259.03        32.98 o                         
   5   3   3        518.01        491.11        13.33 o                         
   6   3   3        474.72        475.85        12.24 o                         
   7   3   3        869.82        818.37        20.00 o                         
   8   3   3         60.67         57.36         2.23 o                         
   9   3   3        414.67        391.85         9.22 o                         
  10   3   3        207.97        209.76         5.07 o                         
  11   3   3        110.01        100.93         2.98 o                         
  12   3   3        131.96        120.28         4.61 o                         
  13   3   3         48.92         44.96         2.51 o                         
  14   3   3        139.89        155.80         4.93 o                         
   1   5   3        407.82        422.05        11.27 o                         
   2   5   3        884.56        888.86        20.20 o                         
   3   5   3        207.65        226.52         5.83 o                         
   4   5   3         35.50         37.44         1.95 o                         
   5   5   3       1031.08        974.80        20.95 o                         
   6   5   3        217.00        237.06         6.12 o                         
   7   5   3         27.45         25.82         1.39 o                         
   8   5   3        280.92        261.35         5.39 o                         
   9   5   3        222.77        221.41         5.35 o                         
  10   5   3        448.08        425.25         9.18 o                         
  11   5   3        179.01        185.15         5.48 o                         
  12   5   3        128.31        123.19         4.37 o                         
  13   5   3         59.56         60.28         2.77 o                         
  14   5   3        123.71        122.93         5.33 o                         
   1   7   3        206.00        214.02         5.34 o                         
   2   7   3        302.74        312.46         7.15 o                         
   3   7   3        129.56        119.58         3.10 o                         
   4   7   3       1111.48       1054.87        19.28 o                         
   5   7   3        202.62        184.64         4.27 o                         
   6   7   3        373.95        367.83         8.91 o                         
   7   7   3        462.61        456.55        11.18 o                         
   8   7   3        874.66        854.14        15.02 o                         
   9   7   3         60.49         67.10         2.50 o                         
  10   7   3        108.87        101.39         3.05 o                         
  11   7   3         28.55         26.72         1.87 o                         
  12   7   3         77.17         68.63         2.36 o                         
  13   7   3         51.20         54.80         2.03 o                         
   1   9   3        655.61        638.63        12.85 o                         
   2   9   3        620.14        582.02        11.23 o                         
   3   9   3       1394.36       1345.16        24.93 o                         
   4   9   3        305.67        302.35         6.41 o                         
   5   9   3        317.93        324.03         6.62 o                         
   6   9   3        228.69        241.15         6.55 o                         
   7   9   3         87.10         88.07         2.96 o                         
   8   9   3          4.24          4.55         1.30 o                         
   9   9   3        366.62        332.76         9.88 o                         
  10   9   3          2.22          1.32         1.11 o                         
  11   9   3        177.75        182.81         6.55 o                         
  12   9   3          8.90         10.95         1.26 o                         
   1  11   3        229.65        204.04         5.02 o                         
   2  11   3        720.90        710.47        14.25 o                         
   3  11   3        278.85        263.37         6.29 o                         
   4  11   3        643.03        627.38        11.97 o                         
   5  11   3        547.29        575.22        10.95 o                         
   6  11   3         58.76         55.69         2.52 o                         
   7  11   3        224.57        226.33         5.93 o                         
   8  11   3         94.58        100.54         3.25 o                         
   9  11   3         31.93         31.46         1.83 o                         
  10  11   3         90.01         92.76         3.42 o                         
  11  11   3          7.34          5.77         1.32 o                         
   1  13   3         59.52         47.06         2.52 o                         
   2  13   3         56.33         44.30         2.42 o                         
   3  13   3        155.86        134.48         3.83 o                         
   4  13   3        232.27        226.48         5.47 o                         
   5  13   3        244.17        254.37         6.19 o                         
   6  13   3         92.67        101.15         3.48 o                         
   7  13   3         17.33         12.75         1.30 o                         
   8  13   3        344.40        378.78        12.36 o                         
   9  13   3         12.57         13.45         1.19 o                         
   1  15   3          5.37          7.11         1.63 o                         
   2  15   3         17.66         19.37         1.81 o                         
   3  15   3        752.45        741.91        19.79 o                         
   4  15   3        147.30        151.38         4.84 o                         
   5  15   3         20.96         21.58         1.89 o                         
   6  15   3         72.22         80.77         3.42 o                         
   0   0   4       1496.31       1438.34        94.80 o                         
   6   0   4       2458.65       2233.33        83.57 o                         
   8   0   4        730.77        648.37        30.90 o                         
  10   0   4       1520.15       1408.14        50.25 o                         
  12   0   4        611.62        573.66        30.12 o                         
  14   0   4        103.01         94.05         8.63 o                         
   1   2   4       2733.30       3091.39       191.15 o                         
   2   2   4       1392.36       1422.26        89.96 o                         
   3   2   4         95.15        106.13         8.04 o                         
   4   2   4        846.02        947.17        63.29 o                         
   5   2   4        124.38        125.54         3.59 o                         
   6   2   4        271.56        258.97         7.77 o                         
   7   2   4        148.14        148.65         5.16 o                         
   8   2   4         81.96         82.05         2.92 o                         
   9   2   4        329.63        308.19         8.73 o                         
  10   2   4        518.06        497.73        11.93 o                         
  11   2   4        208.95        200.73         7.00 o                         
  12   2   4        113.61        108.80         3.28 o                         
  13   2   4         85.89         81.18         3.23 o                         
   0   4   4       9247.16       9065.80       418.67 o                         
   1   4   4       3355.06       3505.35       130.71 o                         
   2   4   4        575.32        609.92        23.25 o                         
   3   4   4        713.85        743.01        35.09 o                         
   4   4   4        158.39        150.00         5.22 o                         
   5   4   4         61.45         56.92         2.20 o                         
   6   4   4        365.89        370.42        12.89 o                         
   7   4   4         44.37         45.66         2.00 o                         
   8   4   4         36.27         30.15         1.85 o                         
   9   4   4        341.29        316.47         6.44 o                         
  10   4   4        199.44        197.16         6.01 o                         
  11   4   4        101.86         98.17         3.17 o                         
  12   4   4         65.94         68.73         2.80 o                         
  13   4   4        114.71        132.36         4.90 o                         
   0   6   4       1788.12       1828.24        69.97 o                         
   1   6   4        431.39        421.89        10.91 o                         
   2   6   4        672.96        638.74        13.13 o                         
   3   6   4        287.08        282.67         7.85 o                         
   4   6   4        479.21        437.70        10.41 o                         
   5   6   4         38.83         34.22         1.76 o                         
   6   6   4        978.94        971.31        28.53 o                         
   7   6   4        331.29        324.40        11.01 o                         
   8   6   4        420.17        412.99        12.74 o                         
   9   6   4        466.13        443.02        10.88 o                         
  10   6   4        310.85        333.95         9.16 o                         
  11   6   4        203.57        201.41         5.43 o                         
  12   6   4        167.17        161.03         3.95 o                         
  13   6   4         24.97         25.45         6.19 o                         
   0   8   4          6.00          8.43         1.89 o                         
   1   8   4         84.04         96.54         3.02 o                         
   2   8   4        524.75        533.82        10.61 o                         
   3   8   4        476.60        421.88        10.41 o                         
   4   8   4        342.90        331.63         9.04 o                         
   5   8   4        201.83        186.83         4.59 o                         
   6   8   4        998.47       1021.22        30.91 o                         
   7   8   4        379.65        368.96         9.28 o                         
   8   8   4         41.67         41.37         1.97 o                         
   9   8   4        141.41        126.52         3.58 o                         
  10   8   4        142.14        159.31         4.63 o                         
  11   8   4        397.40        386.81        12.08 o                         
  12   8   4        257.54        250.35         9.46 o                         
   0  10   4        693.64        689.02        21.30 o                         
   1  10   4        177.72        171.57         4.65 o                         
   2  10   4        215.70        207.67         5.07 o                         
   3  10   4        113.36        122.80         4.03 o                         
   4  10   4        513.68        490.26        12.87 o                         
   5  10   4        142.83        128.50         3.91 o                         
   6  10   4          4.97          9.83         1.72 o                         
   7  10   4         22.73         19.27         2.01 o                         
   8  10   4        132.05        137.72         5.34 o                         
   9  10   4          4.13          5.02         1.34 o                         
  10  10   4          5.88          9.25         1.23 o                         
  11  10   4         86.23         83.21         4.01 o                         
   0  12   4        781.54        848.25        33.68 o                         
   1  12   4        208.00        196.05         5.72 o                         
   2  12   4         38.33         44.26         3.16 o                         
   3  12   4        124.96        117.46         5.77 o                         
   4  12   4         72.43         65.54         4.73 o                         
   5  12   4         95.97         94.10         3.60 o                         
   6  12   4        209.50        205.71         5.69 o                         
   7  12   4        227.81        242.82         6.96 o                         
   8  12   4         10.12          8.03         1.35 o                         
   9  12   4         30.27         28.89         1.79 o                         
   0  14   4         97.38        118.61         6.55 o                         
   1  14   4         10.79         12.37         2.19 o                         
   2  14   4         77.97         70.81         3.86 o                         
   3  14   4        146.34        134.54         5.08 o                         
   4  14   4         87.50         97.80         4.68 o                         
   5  14   4        142.25        156.67         5.72 o                         
   6  14   4        180.53        168.41         8.28 o                         
   0  16   4        210.70        239.81        13.03 o                         
   1  16   4         11.37         10.32         1.93 o                         
   1   1   5       1026.45        851.56        18.23 o                         
   2   1   5         14.80          7.45         1.27 o                         
   3   1   5        226.66        187.07         4.16 o                         
   4   1   5       1170.78       1050.89        21.92 o                         
   5   1   5        235.07        231.21         7.13 o                         
   6   1   5         73.91         76.82         2.79 o                         
   7   1   5        103.84        102.36         3.40 o                         
   8   1   5        115.84        115.83         4.61 o                         
   9   1   5        292.07        279.62         9.01 o                         
  10   1   5        266.84        266.57         7.73 o                         
  11   1   5         91.55         82.51         2.86 o                         
  12   1   5        201.70        210.68         9.06 o                         
  13   1   5         13.83         13.75         1.21 o                         
   1   3   5        692.15        605.87        11.69 o                         
   2   3   5        425.89        374.28         7.55 o                         
   3   3   5         46.43         42.65         1.62 o                         
   4   3   5         74.41         78.33         2.59 o                         
   5   3   5        295.58        307.24         6.97 o                         
   6   3   5        118.42        114.69         3.55 o                         
   7   3   5         90.31         97.70         3.36 o                         
   8   3   5         89.42         90.63         3.03 o                         
   9   3   5         89.63         90.04         4.15 o                         
  10   3   5        184.79        185.89         7.07 o                         
  11   3   5        177.57        173.22         6.47 o                         
  12   3   5          7.07          4.06         1.02 o                         
   1   5   5        464.57        439.37         9.21 o                         
   2   5   5        538.78        519.86        10.36 o                         
   3   5   5        266.61        230.97         5.81 o                         
   4   5   5        240.53        234.01         5.96 o                         
   5   5   5        205.01        212.07         5.61 o                         
   6   5   5         26.35         21.92         1.60 o                         
   7   5   5       1087.45       1045.45        23.39 o                         
   8   5   5        291.29        303.04         8.85 o                         
   9   5   5         56.01         63.33         3.03 o                         
  10   5   5        391.17        391.75        11.81 o                         
  11   5   5         62.98         68.29         2.39 o                         
  12   5   5         42.20         40.95         2.04 o                         
   1   7   5         81.17         80.51         3.60 o                         
   2   7   5        207.40        201.21         7.13 o                         
   3   7   5        862.15        806.02        24.46 o                         
   4   7   5        419.99        405.26        12.77 o                         
   5   7   5        195.83        191.42        10.64 o                         
   6   7   5          6.06          7.71         1.46 o                         
   7   7   5         27.27         30.14         3.05 o                         
   8   7   5        251.13        250.96         9.64 o                         
   9   7   5         80.17         82.61         2.92 o                         
  10   7   5        477.51        483.35        15.64 o                         
  11   7   5         54.76         59.38         2.19 o                         
   1   9   5         85.87         71.22         3.44 o                         
   2   9   5        474.84        425.35         9.61 o                         
   3   9   5        700.12        653.61        17.11 o                         
   4   9   5        358.27        357.37        12.24 o                         
   5   9   5        252.17        232.74        12.07 o                         
   6   9   5        210.09        228.17        13.64 o                         
   7   9   5         43.25         45.70         3.05 o                         
   8   9   5         12.75         10.00         1.40 o                         
   9   9   5          5.83          6.85         1.49 o                         
  10   9   5          7.37          6.12         1.24 o                         
   1  11   5        110.70         97.08         5.22 o                         
   2  11   5        241.21        218.93        10.22 o                         
   3  11   5        242.27        213.54         8.72 o                         
   4  11   5          7.90          2.77         2.00 o                         
   5  11   5          3.32          2.96         1.66 o                         
   6  11   5        135.11        146.30         5.58 o                         
   7  11   5          9.38         11.20         1.46 o                         
   8  11   5        131.90        152.59         5.55 o                         
   9  11   5        175.99        191.10         7.09 o                         
   1  13   5         31.92         27.55         2.98 o                         
   2  13   5         10.19         16.48         2.62 o                         
   3  13   5        151.94        180.19         9.04 o                         
   4  13   5        159.62        153.31         6.52 o                         
   5  13   5        225.42        227.05         8.51 o                         
   6  13   5        225.42        238.42        13.03 o                         
   1  15   5         18.43         24.75         4.24 o                         
   0   0   6        465.99        496.59        22.73 o                         
   2   0   6        305.58        294.89         7.95 o                         
   4   0   6        925.68        923.86        27.39 o                         
   6   0   6        231.62        222.27         6.75 o                         
   8   0   6          3.32          4.07         1.47 o                         
  10   0   6        292.95        300.44        13.82 o                         
  12   0   6        338.07        321.59        19.80 o                         
   0   2   6         73.63         71.57         3.28 o                         
   1   2   6        195.97        178.39         3.87 o                         
   2   2   6        386.87        366.33         6.71 o                         
   3   2   6        153.23        132.05         3.17 o                         
   4   2   6        119.78        122.70         3.16 o                         
   5   2   6          6.28          5.97         1.10 o                         
   6   2   6        228.07        223.09         5.94 o                         
   7   2   6        296.57        297.67         7.81 o                         
   8   2   6         17.15         16.46         1.23 o                         
   9   2   6        721.92        709.93        18.70 o                         
  10   2   6        180.56        185.35         6.68 o                         
  11   2   6        147.75        148.11         5.45 o                         
   0   4   6        583.65        549.16        16.24 o                         
   1   4   6       1115.42       1028.49        19.83 o                         
   2   4   6        546.36        526.89        10.16 o                         
   3   4   6          4.11          5.36         1.20 o                         
   4   4   6        172.93        172.51         4.89 o                         
   5   4   6         38.41         38.27         2.14 o                         
   6   4   6        257.64        261.10         7.44 o                         
   7   4   6        353.24        360.49        10.76 o                         
   8   4   6        288.82        310.01        10.80 o                         
   9   4   6        331.01        342.21        10.11 o                         
  10   4   6         95.99         98.41         3.03 o                         
  11   4   6        100.23        106.05         6.16 o                         
   0   6   6       1996.95       1881.89        96.85 o                         
   1   6   6       1345.14       1240.45        30.84 o                         
   2   6   6        620.01        595.56        14.32 o                         
   3   6   6         84.68         84.98         3.71 o                         
   4   6   6        262.07        266.63         9.14 o                         
   5   6   6         19.89         21.22         1.88 o                         
   6   6   6        473.92        493.24        22.56 o                         
   7   6   6        241.16        247.09         9.36 o                         
   8   6   6        103.07        100.21         4.49 o                         
   9   6   6         24.90         22.40         2.54 o                         
  10   6   6         50.83         53.44         2.41 o                         
   0   8   6        189.01        172.35         8.87 o                         
   1   8   6        198.93        182.60         6.35 o                         
   2   8   6        297.81        296.46         8.56 o                         
   3   8   6         25.28         27.94         3.12 o                         
   4   8   6        362.04        370.34        14.41 o                         
   5   8   6        228.90        222.60         8.04 o                         
   6   8   6         18.67         18.66         1.68 o                         
   7   8   6         72.41         82.29         3.29 o                         
   8   8   6         34.81         38.96         2.02 o                         
   9   8   6         87.70         89.10         3.15 o                         
   0  10   6         60.91         63.66         5.21 o                         
   1  10   6         53.09         46.97         3.70 o                         
   2  10   6         47.93         42.70         3.11 o                         
   3  10   6         26.71         30.56         2.41 o                         
   4  10   6         36.57         35.93         2.37 o                         
   5  10   6        154.94        164.68         8.93 o                         
   6  10   6         39.86         44.51         2.36 o                         
   7  10   6         69.48         75.92         3.87 o                         
   8  10   6         26.67         28.09         3.46 o                         
   0  12   6        426.84        608.98        40.19 o                         
   1  12   6        106.32        123.24        16.37 o                         
   2  12   6        128.17        185.58        15.34 o                         
   3  12   6         53.57         51.12         4.27 o                         
   4  12   6         71.23         75.79         8.53 o                         
   5  12   6         23.89         19.28         2.38 o                         
   1   1   7         50.54         52.89         1.97 o                         
   2   1   7        265.17        251.79         4.63 o                         
   3   1   7        109.67        106.14         2.52 o                         
   4   1   7        315.53        316.00         8.29 o                         
   5   1   7        104.86        103.04         2.62 o                         
   6   1   7         39.22         37.79         1.89 o                         
   7   1   7          4.76          5.05         1.01 o                         
   8   1   7         23.66         23.45         1.38 o                         
   9   1   7          5.96          4.48         1.02 o                         
  10   1   7         32.65         31.44         1.73 o                         
   1   3   7        531.74        529.38         9.54 o                         
   2   3   7         35.96         37.19         1.65 o                         
   3   3   7        193.60        180.97         4.03 o                         
   4   3   7         90.96         88.63         3.11 o                         
   5   3   7         18.72         21.90         1.31 o                         
   6   3   7        127.60        133.23         3.68 o                         
   7   3   7        267.25        271.58         8.58 o                         
   8   3   7        468.63        506.59        19.59 o                         
   9   3   7         58.13         69.28         4.14 o                         
  10   3   7        135.74        134.29         6.76 o                         
   1   5   7         41.52         42.12         2.16 o                         
   2   5   7        181.96        189.07         4.94 o                         
   3   5   7        202.74        201.47         5.57 o                         
   4   5   7        295.34        316.49        12.34 o                         
   5   5   7         99.56         96.48         5.10 o                         
   6   5   7         43.43         52.61         2.82 o                         
   7   5   7        105.48        101.77         3.56 o                         
   8   5   7        183.68        199.56         6.65 o                         
   9   5   7         17.81         15.00         1.18 o                         
   1   7   7        135.62        128.42         4.49 o                         
   2   7   7        601.20        572.65        16.14 o                         
   3   7   7        141.26        146.04         5.82 o                         
   4   7   7        399.38        417.38        17.22 o                         
   5   7   7         12.22         16.04         1.81 o                         
   6   7   7         47.51         55.16         4.07 o                         
   7   7   7         12.66         12.46         1.24 o                         
   8   7   7         61.05         61.77         3.34 o                         
   1   9   7          9.15          9.42         1.58 o                         
   2   9   7        192.01        181.42         6.97 o                         
   3   9   7        262.37        271.05         9.49 o                         
   4   9   7         86.41         99.21         4.09 o                         
   5   9   7        105.78        113.67         3.90 o                         
   6   9   7         25.77         24.88         1.88 o                         
   7   9   7         50.30         52.23         2.12 o                         
   1  11   7          3.67          2.52         3.76 o                         
   2  11   7         17.36         18.87         8.40 o                         
   3  11   7         82.66         80.60        24.62 o                         
   4  11   7         17.29         13.76         7.72 o                         
   0   0   8         64.88         62.43         4.07 o                         
   2   0   8        409.53        392.40         9.75 o                         
   4   0   8        141.91        140.17         5.57 o                         
   6   0   8          8.89          7.62         1.82 o                         
   8   0   8        126.39        114.40         5.21 o                         
   0   2   8        267.24        270.45         7.75 o                         
   1   2   8         15.38         15.81         1.06 o                         
   2   2   8         56.13         63.12         2.01 o                         
   3   2   8        154.15        164.76         4.39 o                         
   4   2   8        152.70        155.35         3.92 o                         
   5   2   8          0.06         -0.01         0.94 o                         
   6   2   8         23.66         25.80         1.61 o                         
   7   2   8        310.03        326.51        11.73 o                         
   8   2   8        127.86        128.51         5.83 o                         
   0   4   8         29.48         31.98         2.40 o                         
   1   4   8         45.75         48.94         2.62 o                         
   2   4   8        145.97        148.68         4.39 o                         
   3   4   8        223.43        225.42         6.02 o                         
   4   4   8         40.91         43.12         2.53 o                         
   5   4   8         31.23         28.26         3.06 o                         
   6   4   8        337.64        363.68        21.16 o                         
   7   4   8        189.22        189.41         7.26 o                         
   0   6   8        780.88        772.75        30.25 o                         
   1   6   8        340.67        315.49         9.39 o                         
   2   6   8        270.68        280.70         9.62 o                         
   3   6   8        174.63        182.46         6.89 o                         
   4   6   8         37.15         37.57         3.24 o                         
   5   6   8         34.64         35.77         2.20 o                         
   6   6   8          4.03          5.72         1.06 o                         
   0   8   8        893.55        884.38        78.55 o                         
   1   8   8        241.95        219.26         8.74 o                         
   2   8   8         50.50         47.07         2.54 o                         
   3   8   8         75.47         76.05         3.23 o                         
   4   8   8         49.09         48.65         2.26 o                         
   1   1   9         15.01         14.74         1.11 o                         
   2   1   9        203.94        224.02         6.51 o                         
   3   1   9         55.78         59.07         1.92 o                         
   4   1   9          6.03          4.42         0.90 o                         
   5   1   9         42.92         38.24         1.95 o                         
   1   3   9         21.50         26.27         1.51 o                         
   2   3   9         62.99         79.43         3.60 o                         
   3   3   9        170.45        175.77         5.61 o                         
   4   3   9        129.99        109.54         4.19 o                         
   1   5   9        219.61        230.74         9.18 o                         
   2   5   9        118.32        124.25         5.04 o                         
                                                                                
